# Supplementary material for: CusProSe: a customizable protein annotation software with an application to the prediction of fungal secondary metabolism genes
Source: Sci Rep. 2023 Jan 25;13:1417. doi: 10.1038/s41598-023-27813-y (PMC9876896; doi:10.1038/s41598-023-27813-y)
Supplement: Supplementary file 1 — Supplementary Information. [file 41598_2023_27813_MOESM1_ESM.zip]

Archive with 25 entries (22 files):
- Supplementary_Information_Oliveira/
- Supplementary_Information_Oliveira/Supplementary_Figures_Oliveira.pdf
- Supplementary_Information_Oliveira/File S2.yaml
- Supplementary_Information_Oliveira/File S3.xlsx
- Supplementary_Information_Oliveira/File S5.xlsx
- Supplementary_Information_Oliveira/File S1.yaml
- Supplementary_Information_Oliveira/Data S1/
- Supplementary_Information_Oliveira/Data S1/KS.fa
- Supplementary_Information_Oliveira/Data S1/A.fa
- Supplementary_Information_Oliveira/Data S1/Chal_synt_C.fa
- Supplementary_Information_Oliveira/Data S1/Chal_synt_N.fa
- Supplementary_Information_Oliveira/Data S1/C.fa
- Supplementary_Information_Oliveira/Data S1/PP-binding.fa
- Supplementary_Information_Oliveira/Data S1/AT.fa
- Supplementary_Information_Oliveira/Data S1/Trp_DMAT.fa
- Supplementary_Information_Oliveira/Data S4/
- Supplementary_Information_Oliveira/Data S4/phytoene.fa
- Supplementary_Information_Oliveira/Data S4/sesquiterpene.fa
- Supplementary_Information_Oliveira/Data S4/sesquiterpene_ABA.fa
- Supplementary_Information_Oliveira/Data S4/C_ter_PTdom.fa
- Supplementary_Information_Oliveira/Data S4/N_ter_TCdom.fa
- Supplementary_Information_Oliveira/Data S4/diterpene.fa
- Supplementary_Information_Oliveira/Data S4/squalene_hopene.fa
- Supplementary_Information_Oliveira/Data S4/trichodiene.fa
- Supplementary_Information_Oliveira/Data S4/squalene.fa
