# Supplementary material for: CusProSe: a customizable protein annotation software with an application to the prediction of fungal secondary metabolism genes
Source: Sci Rep. 2023 Jan 25;13:1417. doi: 10.1038/s41598-023-27813-y (PMC9876896; doi:10.1038/s41598-023-27813-y)
Supplement: Supplementary file 1 — Supplementary Information. [file 41598_2023_27813_MOESM1_ESM.zip › Supplementary_Information_Oliveira/File S3.xlsx]

## Sheet: Magnaporthe oryzae
SMKE	CusProSe	antiSMASH	SMURF	Note*
MGG_06540	DMATS	indole	DMAT
MGG_10953	DMATS	indole	DMAT
MGG_12480	DMATS	indole	DMAT
MGG_00022	NRPS	NRPS	NRPS
MGG_02351	NRPS	NRPS	NRPS
MGG_03401	NRPS	NRPS	NRPS-Like
MGG_07858	NRPS	NRPS	NRPS
MGG_12175	NRPS	NRPS	NRPS
MGG_14767	NRPS	NRPS	NRPS
MGG_14967	NRPS	NRPS	NRPS
MGG_15248	NRPS	NRPS	NRPS
MGG_00017	NRPS-like	NRPS	NRPS-Like
MGG_00385	NRPS-like	NRPS-like	NRPS-Like
MGG_02611	NRPS-like	NRPS-like	-
MGG_03290	NRPS-like	NRPS-like	NRPS-Like
MGG_05491	NRPS-like	NRPS-like	NRPS-Like
MGG_16971	NRPS-like	NRPS-like	NRPS-Like
MGG_00233	PKS	t1PKS	PKS
MGG_00241	PKS	t1PKS	PKS
MGG_00428	PKS	t1PKS	PKS
MGG_00806	PKS	t1PKS	PKS
MGG_04775	PKS	t1PKS	PKS
MGG_05589	PKS	t1PKS	PKS
MGG_07219	PKS	t1PKS	PKS
MGG_08236	PKS	t1PKS	PKS
MGG_08281	PKS	t1PKS	PKS
MGG_08285	PKS	t1PKS	PKS
MGG_09645	PKS	t1PKS	PKS
MGG_10011	PKS	t1PKS	PKS
MGG_10912	PKS	t1PKS	PKS
MGG_11638	PKS	t1PKS	PKS
MGG_12214	PKS	t1PKS	PKS
MGG_12613	PKS	t1PKS	PKS
MGG_13591	PKS	t1PKS	PKS
MGG_13767	PKS	t1PKS	PKS
MGG_14831	PKS	t1PKS	PKS
MGG_14945	PKS-like	t1PKS	PKS
MGG_18133	PKS-like	t1PKS	PKS
MGG_04643	t3PKS	t3PKS	-
MGG_06254	t3PKS	t3PKS	-
MGG_03810	PKS-NRPS	NRPS, t1PKS	hybrid
MGG_07803	PKS-NRPS	NRPS	NRPS
MGG_09589	PKS-NRPS	NRPS, t1PKS	hybrid
MGG_12447	PKS-NRPS	NRPS, t1PKS	hybrid
MGG_14897	PKS-NRPS	NRPS, t1PKS	PKS
MGG_14943	PKS-NRPS	NRPS, t1PKS	hybrid
MGG_15097	PKS-NRPS	NRPS, t1PKS	hybrid
MGG_15100	PKS-NRPS	t1PKS	PKS
MGG_15272	PKS-NRPS	NRPS, t1PKS	PKS
MGG_00758	-	terpene	-	*prenyltransferase
MGG_00792	squalene_hopene	terpene	-
MGG_01628	sesquiterpene	terpene	-
MGG_01701	chimeric_TS	terpene	-
MGG_01949	diterpene	terpene	-
MGG_03432	chimeric_TS	terpene	-
MGG_03833	sesquiterpene	terpene	-
MGG_04631	sesquiterpene	terpene	-
MGG_07506	chimeric_TS	-	-
MGG_09239	squalene	terpene	-
MGG_10516	sesquiterpene	terpene	-
MGG_10671	sesquiterpene	terpene	-
MGG_11702	squalene_hopene	terpene	-
MGG_13405	chimeric_TS	-	-
MGG_14722	diterpene	-	-
MGG_00689	dom_A	-	-
MGG_01551	dom_A	-	-
MGG_01951	dom_A	-	-
MGG_02862	dom_A	-	-
MGG_03201	dom_A	-	-
MGG_03422	dom_A	NRPS	-
MGG_03831	dom_A	-	-
MGG_04203	dom_A	-	-
MGG_04548	dom_A	-	-
MGG_04590	dom_A	-	-
MGG_04646	dom_A	-	-
MGG_04956	dom_A	-	-
MGG_05025	dom_A	-	-
MGG_05196	dom_A	-	-
MGG_06199	dom_A	-	-
MGG_07019	dom_A	-	-
MGG_07197	dom_A	-	-
MGG_07705	dom_A	-	-
MGG_08257	dom_A	-	-
MGG_08288	dom_A	-	-
MGG_08307	dom_A	-	-
MGG_09647	dom_A	-	-
MGG_10188	dom_A	-	-
MGG_11685	dom_A	-	-
MGG_12589	dom_A	-	-
MGG_12999	dom_A	-	-
MGG_13662	dom_A	-	-
MGG_15681	dom_A	-	-
MGG_15682	dom_A	-	-
MGG_17747	dom_A	-	-
MGG_04118	dom_AT	-	-
MGG_07293	dom_AT	-	-
MGG_14606	dom_AT	-	-
MGG_16787	dom_AT	-	-
MGG_05779	dom_KS	-	-
MGG_10202	dom_KS	-	PKS-Like
MGG_12154	dom_KS	-	-

## Sheet: Colletotrichum higginsianum
SMKE	CusProSe	antiSMASH	SMURF	Note*
CH63R_03950	DMATS	indole	DMAT
CH63R_07283	DMATS	indole	DMAT
CH63R_07491	DMATS	indole	DMAT
CH63R_08007	DMATS	indole	DMAT
CH63R_09548	DMATS	indole	DMAT
CH63R_11302	DMATS	indole	DMAT
CH63R_12104	DMATS	indole	DMAT
CH63R_12343	DMATS	indole	DMAT
CH63R_13173	DMATS	indole	DMAT
CH63R_14290	DMATS	indole	DMAT
CH63R_14373	DMATS	indole	DMAT
CH63R_01925	NRPS	NRPS	NRPS
CH63R_02472	NRPS	NRPS	NRPS
CH63R_03546	NRPS	NRPS	NRPS
CH63R_07082	NRPS	NRPS	NRPS
CH63R_08460	NRPS	NRPS	NRPS
CH63R_08655	NRPS	NRPS	NRPS
CH63R_09537	NRPS	NRPS	NRPS
CH63R_10509	NRPS	NRPS	NRPS
CH63R_12341	NRPS	NRPS	NRPS
CH63R_12355	NRPS	NRPS	NRPS-Like
CH63R_12697	NRPS	NRPS	NRPS
CH63R_13267	NRPS	NRPS	NRPS
CH63R_13518	NRPS	NRPS	NRPS
CH63R_13536	NRPS	NRPS	NRPS
CH63R_14246	NRPS	NRPS	NRPS
CH63R_05219	NRPS-like	NRPS-like	NRPS-Like
CH63R_05229	NRPS-like	NRPS-like	NRPS-Like
CH63R_05403	NRPS-like	NRPS-like	-
CH63R_05470	NRPS-like	NRPS-like	NRPS-Like
CH63R_06618	NRPS-like	NRPS-like	NRPS-Like
CH63R_06645	NRPS-like	NRPS-like	NRPS-Like
CH63R_07605	NRPS-like	NRPS-like	NRPS-Like
CH63R_09612	NRPS-like	NRPS-like	NRPS-Like
CH63R_10366	NRPS-like	NRPS-like	-
CH63R_14253	NRPS-like	NRPS	NRPS-Like
CH63R_14351	NRPS-like	NRPS-like	NRPS-Like
CH63R_00145	PKS	t1PKS	-
CH63R_00148	PKS	t1PKS	PKS
CH63R_01563	PKS	t1PKS	PKS
CH63R_01782	PKS	t1PKS	PKS
CH63R_03559	PKS	t1PKS	PKS
CH63R_03560	PKS	t1PKS	PKS
CH63R_03864	PKS	t1PKS	PKS
CH63R_03958	PKS	t1PKS	PKS
CH63R_05469	PKS	t1PKS	PKS
CH63R_05473	PKS	t1PKS	PKS
CH63R_06245	PKS	t1PKS	PKS
CH63R_06316	PKS	t1PKS	PKS
CH63R_06535	PKS	t1PKS	PKS
CH63R_07083	PKS	t1PKS	PKS
CH63R_07287	PKS	t1PKS	PKS
CH63R_07577	PKS	t1PKS	PKS
CH63R_08368	PKS	t1PKS	PKS
CH63R_08918	PKS	t1PKS	PKS
CH63R_09230	PKS	t1PKS	PKS
CH63R_09687	PKS	t1PKS	PKS
CH63R_10337	PKS	t1PKS	PKS
CH63R_10649	PKS	t1PKS	PKS
CH63R_11486	PKS	t1PKS	PKS
CH63R_12222	PKS	t1PKS	PKS
CH63R_12276	PKS	t1PKS	PKS
CH63R_12368	PKS	t1PKS	PKS
CH63R_13251	PKS	t1PKS	PKS
CH63R_13259	PKS	t1PKS	PKS
CH63R_13453	PKS	t1PKS	PKS
CH63R_13790	PKS	t1PKS	PKS
CH63R_13915	PKS	t1PKS	PKS
CH63R_14003	PKS	t1PKS	PKS
CH63R_14317	PKS	t1PKS	PKS
CH63R_14349	PKS	t1PKS	PKS
CH63R_14350	PKS	t1PKS	PKS
CH63R_14371	PKS	t1PKS	PKS
CH63R_14522	PKS	t1PKS	PKS
CH63R_13918	PKS-like	t1PKS	PKS-Like
CH63R_13919	PKS-like	-	-
CH63R_06424	t3PKS	t3PKS	-
CH63R_01271	PKS-NRPS	NRPS, t1PKS	hybrid
CH63R_03382	PKS-NRPS	NRPS, t1PKS	hybrid
CH63R_05344	PKS-NRPS	NRPS, t1PKS	hybrid
CH63R_10646	PKS-NRPS	t1PKS	PKS
CH63R_14031	PKS-NRPS	NRPS, t1PKS	hybrid
CH63R_14283	PKS-NRPS	NRPS, t1PKS	PKS
CH63R_01285	sesquiterpene	-	-
CH63R_01882	sesquiterpene	-	-
CH63R_03890	squalene_hopene	-	-
CH63R_05405	sesquiterpene_Tri	terpene	-
CH63R_05480	-	terpene	-	*prenyltransferase
CH63R_05999	sesquiterpene_Tri	terpene	-
CH63R_06219	squalene	terpene	-
CH63R_06464	chimeric_TS	-	-
CH63R_06527	sesquiterpene	terpene	-
CH63R_07103	squalene_hopene	-	-
CH63R_07462	phytoene	terpene	-
CH63R_08252	sesquiterpene	terpene	-
CH63R_08303	sesquiterpene_ABA	-	-
CH63R_09297	-	terpene	-	*prenyltransferase
CH63R_11027	sesquiterpene	terpene	-
CH63R_11299	chimeric_TS	-	-
CH63R_11561	squalene_hopene	terpene	-
CH63R_11724	sesquiterpene	terpene	-
CH63R_12251	chimeric_TS	-	-
CH63R_12275	sesquiterpene	terpene	-
CH63R_12288	sesquiterpene	terpene	-
CH63R_12498	chimeric_TS	-	-
CH63R_13231	chimeric_TS	-	-
CH63R_00256	dom_A	-	-
CH63R_01416	dom_A	-	-
CH63R_01656	dom_A	-	-
CH63R_01972	dom_A	-	-
CH63R_02204	dom_A	-	-
CH63R_02650	dom_A	-	-
CH63R_03154	dom_A	-	-
CH63R_04089	dom_A	-	-
CH63R_04296	dom_A	-	-
CH63R_05847	dom_A	-	-
CH63R_05893	dom_A	-	-
CH63R_06333	dom_A	-	-
CH63R_06356	dom_A	-	-
CH63R_06837	dom_A	-	-
CH63R_07087	dom_A	-	-
CH63R_07412	dom_A	-	-
CH63R_07715	dom_A	-	-
CH63R_08142	dom_A	-	-
CH63R_08701	dom_A	-	-
CH63R_09006	dom_A	-	-
CH63R_09016	dom_A	-	-
CH63R_10237	dom_A	-	-
CH63R_10813	dom_A	-	-
CH63R_12553	dom_A	-	-
CH63R_12664	dom_A	-	-
CH63R_12699	dom_A	NRPS	-
CH63R_14002	dom_A	-	-
CH63R_14275	dom_A	-	-
CH63R_03525	dom_AT	-	-
CH63R_03526	dom_AT	-	-
CH63R_09328	dom_AT	-	-
CH63R_09540	dom_AT	-	-
CH63R_09713	dom_AT	-	-
CH63R_09768	dom_AT	-	-
CH63R_13998	dom_AT	-	-
CH63R_05350	dom_C	-	-
CH63R_06459	dom_C	-	-
CH63R_06761	dom_C	-	-
CH63R_08357	dom_C	-	-
CH63R_09635	dom_C	-	-
CH63R_11417	dom_C	-	-
CH63R_12916	dom_C	-	-
CH63R_00144	dom_KS	-	-
CH63R_02180	dom_KS	-	PKS-Like
CH63R_02710	dom_KS	-	PKS-Like
CH63R_03527	dom_KS	-	-
CH63R_05345	dom_KS	-	-
CH63R_05764	dom_KS	-	-
CH63R_09523	dom_KS	-	-
CH63R_09765	dom_KS	-	PKS-Like
CH63R_10428	dom_KS	-	-
CH63R_13996	dom_KS	-	-
CH63R_14557	dom_KS	-	-
CH63R_01747	dom_PP-binding	-	-
CH63R_02178	dom_PP-binding	-	-
CH63R_02493	dom_PP-binding	-	-
CH63R_09740	dom_PP-binding	-	-
CH63R_10694	dom_PP-binding	-	-

## Sheet: Botrytis cinerea
SMKE	CusProSe	antiSMASH	SMURF	Note*
Bcin14p04900	DMATS	indole	DMAT
Bcin16p01940	DMATS	indole	DMAT
Bcin01p03730	NRPS	NRPS	NRPS
Bcin01p11450	NRPS	NRPS	NRPS-Like
Bcin02p02380	NRPS	NRPS	NRPS
Bcin04p01390	NRPS	NRPS-like	NRPS-Like
Bcin06p04410	NRPS	NRPS	-
Bcin11p02650	NRPS	NRPS	NRPS
Bcin12p00690	NRPS	NRPS	NRPS
Bcin12p04980	NRPS	NRPS	NRPS
Bcin14p01300	NRPS	NRPS	NRPS
Bcin16p03570	NRPS	NRPS	NRPS
Bcin02p00016	NRPS-like	NRPS-like	-
Bcin03p00210	NRPS-like	NRPS-like	NRPS-Like
Bcin03p01550	NRPS-like	NRPS-like	NRPS-Like
Bcin03p01570	NRPS-like	NRPS-like	NRPS-Like
Bcin04p00140	NRPS-like	NRPS-like	-
Bcin07p01010	NRPS-like	NRPS-like	NRPS-Like
Bcin07p02790	NRPS-like	NRPS-like	-
Bcin07p05830	NRPS-like	NRPS-like	NRPS-Like
Bcin09p02040	NRPS-like	NRPS-like	NRPS-Like
Bcin11p01420	NRPS-like	NRPS-like	-
Bcin15p00920	NRPS-like	NRPS-like	NRPS-Like
Bcin17p00050	NRPS-like	NRPS-like	-
Bcin01p00060	PKS	t1PKS	PKS
Bcin01p00090	PKS	t1PKS	PKS
Bcin02p01680	PKS	t1PKS	PKS
Bcin02p08770	PKS	t1PKS	PKS
Bcin02p08830	PKS	t1PKS	PKS
Bcin03p02010	PKS	t1PKS	PKS
Bcin03p08050	PKS	t1PKS	PKS
Bcin04p00640	PKS	t1PKS	PKS-Like
Bcin05p06220	PKS	t1PKS	PKS
Bcin05p08400	PKS	t1PKS	PKS
Bcin07p02920	PKS	t1PKS	PKS
Bcin08p00290	PKS	t1PKS	PKS
Bcin11p02700	PKS	t1PKS	PKS
Bcin13p01510	PKS	t1PKS	PKS
Bcin14p00600	PKS	t1PKS	PKS
Bcin14p01290	PKS	t1PKS	PKS
Bcin16p01830	PKS	t1PKS	PKS
Bcin16p05040	PKS	t1PKS	PKS
Bcin13p02130	t3PKS	t3PKS	-
Bcin01p11550	PKS-NRPS	NRPS, t1PKS	PKS
Bcin03p04360	PKS-NRPS	NRPS, t1PKS	PKS
Bcin10p00040	PKS-NRPS	NRPS, t1PKS	PKS
Bcin01p03520	sesquiterpene	terpene	-
Bcin01p04560	phytoene	terpene	-
Bcin01p04920	diterpene	-	-
Bcin02p00670	squalene_hopene	-	-
Bcin04p03550	sesquiterpene	terpene	-
Bcin06p02400	squalene	terpene	-
Bcin08p02350	sesquiterpene_Tri	terpene	-
Bcin08p03560	diterpene	-	-
Bcin08g03880	sesquiterpene_ABA	-	-
Bcin11p06510	sesquiterpene_Tri	terpene	-
Bcin12p06390	sesquiterpene	terpene	-
Bcin13p05830	sesquiterpene	-	-
Bcin14p01170	-	terpene	-	*prenyltransferase
Bcin01p02950	dom_A	-	-
Bcin01p04420	dom_A	-	-
Bcin01p08480	dom_A	-	-
Bcin01p10250	dom_A	-	-
Bcin02p04610	dom_A	-	-
Bcin02p06290	dom_A	-	-
Bcin04p00760	dom_A	-	-
Bcin04p01320	dom_A	-	-
Bcin04p03150	dom_A	-	-
Bcin05p07000	dom_A	-	-
Bcin06p00140	dom_A	-	-
Bcin06p01300	dom_A	-	-
Bcin06p04960	dom_A	-	-
Bcin07p02750	dom_A	-	-
Bcin07p04170	dom_A	-	-
Bcin08p03980	dom_A	-	-
Bcin08p04860	dom_A	-	-
Bcin08p05600	dom_A	-	-
Bcin09p02790	dom_A	-	-
Bcin09p03540	dom_A	-	-
Bcin10p00460	dom_A	-	-
Bcin10p01270	dom_A	-	-
Bcin11p02680	dom_A	-	-
Bcin12p00620	dom_A	-	-
Bcin12p05070	dom_A	NRPS-Like	NRPS-Like
Bcin13p02260	dom_A	-	-
Bcin14p03680	dom_A	-	-
Bcin15p03200	dom_A	-	-
Bcin15p04320	dom_A	-	-
Bcin01p00450	dom_AT	-	-
Bcin04p00210	dom_AT	-	-
Bcin13p03100	dom_AT	-	-
Bcin01p08820	dom_C	-	-
Bcin07p07120	dom_C	-	-
Bcin08p00330	dom_C	-	-
Bcin11p02380	dom_C	-	-
Bcin05p07430	dom_KS	-	-
Bcin16p02410	dom_KS	-	PKS-Like
Bcin02p08010	dom_PP-binding	-	-
Bcin03p06470	dom_PP-binding	-	-
Bcin09p06360	dom_PP-binding	-	-
Bcin13p02720	dom_PP-binding	-	-

## Sheet: Zymoseptoria tritici
SMKE	CusProSe	antiSMASH	SMURF	Note*
Mycgr3P19958	NRPS	NRPS	NRPS-Like
Mycgr3P36951	NRPS	NRPS	NRPS
Mycgr3P90558	NRPS	NRPS	NRPS
Mycgr3P109989	NRPS	NRPS	-
Mycgr3P44313	NRPS	NRPS	NRPS
Mycgr3P72768	NRPS	NRPS	NRPS
Mycgr3P110642	NRPS	NRPS	NRPS
Mycgr3P107072	NRPS-like	NRPS-like	NRPS-Like
Mycgr3P99148	NRPS-like	NRPS-like	-
Mycgr3P93235	NRPS-like	NRPS-like	NRPS-Like
Mycgr3P11027	NRPS-like	NRPS-like	-
Mycgr3P75370	NRPS-like	NRPS-like	-
Mycgr3P49555	NRPS-like	NRPS-like	NRPS-Like
Mycgr3P50095	NRPS-like	NRPS-like	NRPS-Like
Mycgr3P96439	NRPS-like	NRPS-like	-
Mycgr3P77312	NRPS-like	NRPS-like	NRPS-Like
Mycgr3P96900	NRPS-like	NRPS	-
Mycgr3P100089	PKS	t1PKS	PKS
Mycgr3P101493	PKS	t1PKS	PKS
Mycgr3P45348	PKS	t1PKS	PKS
Mycgr3P47832	PKS	t1PKS	PKS
Mycgr3P51018	PKS	t1PKS	PKS
Mycgr3P67477	PKS	t1PKS	PKS
Mycgr3P72709	PKS	t1PKS	PKS
Mycgr3P90362	PKS	t1PKS	-
Mycgr3P96592	PKS	t1PKS	PKS
Mycgr3P9788	PKS	t1PKS	PKS
Mycgr3P31911	t3PKS	t3PKS	-
Mycgr3P62978	PKS-NRPS	t1PKS	PKS
Mycgr3P33174	-	terpene	-	*prenyltransferase
Mycgr3P36941	sesquiterpene	terpene	-
Mycgr3P51545	phytoene	terpene	-
Mycgr3P65850	squalene	terpene	-
Mycgr3P65882	diterpene	-	-
Mycgr3P76577	sesquiterpene_ABA	-	-
Mycgr3P108330	sesquiterpene	-	-
Mycgr3P110629	squalene_hopene	-	-
Mycgr3P100227	dom_A	-	-
Mycgr3P100498	dom_A	-	-
Mycgr3P101358	dom_A	-	-
Mycgr3P103608	dom_A	-	-
Mycgr3P107133	dom_A	-	-
Mycgr3P107618	dom_A	-	-
Mycgr3P108964	dom_A	-	-
Mycgr3P109731	dom_A	-	-
Mycgr3P12838	dom_A	-	-
Mycgr3P16590	dom_A	-	-
Mycgr3P26083	dom_A	-	-
Mycgr3P30461	dom_A	-	-
Mycgr3P37219	dom_A	-	-
Mycgr3P39405	dom_A	-	-
Mycgr3P39931	dom_A	-	-
Mycgr3P40002	dom_A	-	-
Mycgr3P40534	dom_A	-	-
Mycgr3P44781	dom_A	-	-
Mycgr3P50632	dom_A	-	-
Mycgr3P59716	dom_A	-	-
Mycgr3P66052	dom_A	-	-
Mycgr3P66064	dom_A	-	-
Mycgr3P66126	dom_A	-	-
Mycgr3P68224	dom_A	-	-
Mycgr3P68560	dom_A	-	-
Mycgr3P69852	dom_A	-	-
Mycgr3P70699	dom_A	-	-
Mycgr3P73985	dom_A	-	-
Mycgr3P74664	dom_A	-	-
Mycgr3P77337	dom_A	-	-
Mycgr3P77635	dom_A	-	-
Mycgr3P84213	dom_A	-	-
Mycgr3P85953	dom_A	-	-
Mycgr3P86257	dom_A	-	-
Mycgr3P86361	dom_A	-	-
Mycgr3P91866	dom_A	-	-
Mycgr3P95354	dom_A	-	-
Mycgr3P96077	dom_A	-	-
Mycgr3P105540	dom_AT	-	-
Mycgr3P50840	dom_AT	-	-
Mycgr3P69244	dom_AT	-	-
Mycgr3P109763	dom_C	-	-
Mycgr3P93624	dom_C	-	-
Mycgr3P104498	dom_KS	-	-
Mycgr3P15254	dom_KS	-	PKS-Like
Mycgr3P39149	dom_KS	-	PKS-Like
Mycgr3P70038	dom_KS	-	-
Mycgr3P97115	dom_KS	-	-
Mycgr3P98156	dom_KS	-	-
Mycgr3P43420	dom_PP-binding	-	-
