# Supplementary material for: CusProSe: a customizable protein annotation software with an application to the prediction of fungal secondary metabolism genes
Source: Sci Rep. 2023 Jan 25;13:1417. doi: 10.1038/s41598-023-27813-y (PMC9876896; doi:10.1038/s41598-023-27813-y)
Supplement: Supplementary file 1 — Supplementary Information. [file 41598_2023_27813_MOESM1_ESM.zip › Supplementary_Information_Oliveira/File S5.xlsx]

## Sheet: Fusarium fujikuroi
Protein	CusProSe	antiSMASH	Note*
XP_023429775.1	DMATS	indole
XP_023436063.1	DMATS	indole
XP_023425183.1	NRPS-like	NRPS-like
XP_023425329.1	NRPS-like	NRPS-like
XP_023427274.1	NRPS-like	NRPS-like
XP_023428008.1	NRPS-like	NRPS-like
XP_023428553.1	NRPS-like	NRPS-like
XP_023428645.1	NRPS-like	NRPS-like
XP_023429714.1	NRPS-like	NRPS-like
XP_023430049.1	NRPS-like	NRPS-like
XP_023431963.1	NRPS-like	NRPS
XP_023435998.1	NRPS-like	NRPS
XP_023436908.1	NRPS-like	NRPS-like
XP_023437194.1	NRPS-like	NRPS-like
XP_023437753.1	NRPS-like	NRPS-like
XP_023423580.1	NRPS	NRPS
XP_023425441.1	NRPS	NRPS
XP_023426270.1	NRPS	NRPS
XP_023428681.1	NRPS	NRPS-like
XP_023430243.1	NRPS	NRPS
XP_023431540.1	NRPS	NRPS
XP_023433861.1	NRPS	NRPS
XP_023435956.1	NRPS	NRPS
XP_023436753.1	NRPS	NRPS
XP_023438002.1	NRPS	NRPS
XP_023438099.1	NRPS	NRPS
XP_023427367.1	PKS-NRPS	T1PKS,NRPS
XP_023429959.1	PKS-NRPS	T1PKS,NRPS
XP_023434892.1	PKS-NRPS	T1PKS,NRPS
XP_023435338.1	PKS-NRPS	T1PKS,NRPS
XP_023432019.1	t3PKS	t3PKS
XP_023425337.1	PKS	t1PKS
XP_023426843.1	PKS	t1PKS
XP_023427265.1	PKS	t1PKS
XP_023430071.1	PKS	t1PKS
XP_023432379.1	PKS	t1PKS
XP_023434455.1	PKS	t1PKS
XP_023436006.1	PKS	t1PKS
XP_023436378.1	PKS	t1PKS
XP_023437038.1	PKS	t1PKS
XP_023437239.1	PKS	t1PKS
XP_023438013.1	PKS	t1PKS
XP_023438054.1	PKS	t1PKS
XP_023438100.1	PKS	t1PKS
XP_023431478.1	diterpene	terpene
XP_023427187.1	squalene	terpene
XP_023438116.1	phytoene	terpene
XP_023430643.1	-	terpene	*prenyltransferase
XP_023424560.1	sesquiterpene	terpene
XP_023425609.1	sesquiterpene	terpene
XP_023427124.1	sesquiterpene	terpene
XP_023429881.1	sesquiterpene	terpene
XP_023434772.1	sesquiterpene	terpene
XP_023436384.1	sesquiterpene	terpene
XP_023437750.1	sesquiterpene	terpene
XP_023429045.1	squalene_hopene	-
XP_023435836.1	sesquiterpene_Tri	terpene
XP_023426503.1	dom_AT	-
XP_023427230.1	dom_AT	-
XP_023430771.1	dom_AT	-
XP_023423550.1	dom_A	-
XP_023423958.1	dom_A	-
XP_023424045.1	dom_A	-
XP_023424681.1	dom_A	-
XP_023425082.1	dom_A	-
XP_023425662.1	dom_A	-
XP_023425693.1	dom_A	-
XP_023426579.1	dom_A	-
XP_023427318.1	dom_A	-
XP_023427389.1	dom_A	-
XP_023427577.1	dom_A	-
XP_023428260.1	dom_A	-
XP_023428418.1	dom_A	-
XP_023428767.1	dom_A	-
XP_023429182.1	dom_A	-
XP_023429852.1	dom_A	-
XP_023430388.1	dom_A	-
XP_023430488.1	dom_A	-
XP_023430617.1	dom_A	-
XP_023431532.1	dom_A	NRPS
XP_023431628.1	dom_A	-
XP_023431692.1	dom_A	-
XP_023431908.1	dom_A	-
XP_023432102.1	dom_A	-
XP_023432466.1	dom_A	-
XP_023434612.1	dom_A	-
XP_023434861.1	dom_A	-
XP_023434924.1	dom_A	-
XP_023434929.1	dom_A	-
XP_023434939.1	dom_A	-
XP_023434994.1	dom_A	-
XP_023435095.1	dom_A	-
XP_023435249.1	dom_A	-
XP_023435492.1	dom_A	-
XP_023435723.1	dom_A	-
XP_023435996.1	dom_A	NRPS
XP_023436002.1	dom_A	NRPS
XP_023436354.1	dom_A	-
XP_023436422.1	dom_A	-
XP_023436545.1	dom_A	-
XP_023436940.1	dom_A	-
XP_023437327.1	dom_A	-
XP_023437543.1	dom_A	-
XP_023437588.1	dom_A	-
XP_023437589.1	dom_A	-
XP_023437622.1	dom_A	-
XP_023437999.1	dom_A	NRPS
XP_023438064.1	dom_A	-
XP_023425435.1	dom_KS	-
XP_023425886.1	dom_KS	-
XP_023426320.1	dom_KS	-
XP_023426749.1	dom_KS	-
XP_023428306.1	dom_KS	-
XP_023430151.1	dom_KS	-
XP_023432476.1	dom_KS	-
XP_023433644.1	dom_KS	-
XP_023434732.1	dom_KS	-
XP_023425869.1	dom_PP	-
XP_023426902.1	dom_PP	-
XP_023434581.1	dom_PP	-
XP_023438074.1	dom_PP	-

## Sheet: Fusarium graminearum
SMKE	CusProSe	antiSMASH	Note*
FGSG_02315T0	NRPS	NRPS
FGSG_02394T0	NRPS	NRPS
FGSG_03747T0	NRPS	NRPS
FGSG_05372T0	NRPS	NRPS
FGSG_08209T0	NRPS	NRPS
FGSG_10523T0	NRPS	NRPS
FGSG_11026T0	NRPS	NRPS
FGSG_11395T0	NRPS	NRPS
FGSG_11659T0	NRPS	NRPS
FGSG_11660T0	NRPS	NRPS
FGSG_13783T0	NRPS	NRPS
FGSG_13878T0	NRPS	NRPS
FGSG_01680T0	NRPS-like	NRPS-like
FGSG_02251T0	NRPS-like	NRPS-like
FGSG_03257T0	NRPS-like	NRPS-like
FGSG_03736T0	NRPS-like	NRPS-like
FGSG_06041T0	NRPS-like	NRPS-like
FGSG_06462T0	NRPS-like	NRPS-like
FGSG_06507T0	NRPS-like	NRPS-like
FGSG_08184T0	NRPS-like	NRPS-like
FGSG_10459T0	NRPS-like	NRPS-like
FGSG_10617T0	NRPS-like	NRPS-like
FGSG_10702T0	NRPS-like	-
FGSG_10990T0	NRPS-like	NRPS
FGSG_11989T0	NRPS-like	NRPS-like
FGSG_13394T0	NRPS-like	NRPS
FGSG_13879T0	NRPS-like	-
FGSG_01790T0	PKS	t1PKS
FGSG_02324T0	PKS	t1PKS
FGSG_02395T0	PKS	t1PKS
FGSG_03340T0	PKS	t1PKS
FGSG_03964T0	PKS	t1PKS
FGSG_04588T0	PKS	t1PKS
FGSG_04694T0	PKS	t1PKS
FGSG_05794T0	PKS	t1PKS
FGSG_08208T0	PKS	t1PKS
FGSG_08795T0	PKS	t1PKS
FGSG_09182T0	PKS	t1PKS
FGSG_10464T0	PKS	t1PKS
FGSG_10548T0	PKS	t1PKS
FGSG_12126T0	PKS	t1PKS
FGSG_00036T0	PKS-like	-
FGSG_07798T0	PKS-NRPS	t1PKS,NRPS
FGSG_08378T0	t3PKS	t3PKS
FGSG_04591T0	-	terpene	*prenyltransferase
FGSG_10097T0	-	terpene	*prenyltransferase
FGSG_03066T0	phytoene	terpene
FGSG_09381T0	squalene	terpene
FGSG_00451T0	sesquiterpene	terpene
FGSG_01738T0	chimeric_TS	-
FGSG_01783T0	sesquiterpene	terpene
FGSG_03494T0	sesquiterpene	terpene
FGSG_03537T0	sesquiterpene_Tri	terpene
FGSG_07673T0	sesquiterpene	terpene
FGSG_08181T0	sesquiterpene	terpene
FGSG_11327T0	sesquiterpene	terpene
FGSG_05950T0	squalene_hopene	-
FGSG_08771T0	squalene_hopene	-
FGSG_10397T0	sesquiterpene_Tri	terpene
FGSG_06444T0	sesquiterpene_Tri	terpene
FGSG_00287T0	dom_A	-
FGSG_00330T0	dom_A	-
FGSG_01337T0	dom_A	-
FGSG_01419T0	dom_A	-
FGSG_01743T0	dom_A	-
FGSG_02303T0	dom_A	-
FGSG_02873T0	dom_A	-
FGSG_02938T0	dom_A	-
FGSG_03245T0	dom_A	-
FGSG_03363T0	dom_A	-
FGSG_03514T0	dom_A	-
FGSG_03589T0	dom_A	-
FGSG_04103T0	dom_A	-
FGSG_04333T0	dom_A	-
FGSG_05761T0	dom_A	-
FGSG_06090T0	dom_A	-
FGSG_06631T0	dom_A	-
FGSG_07277T0	dom_A	-
FGSG_07539T0	dom_A	-
FGSG_07659T0	dom_A	-
FGSG_07833T0	dom_A	-
FGSG_08543T0	dom_A	-
FGSG_08843T0	dom_A	-
FGSG_09424T0	dom_A	-
FGSG_09433T0	dom_A	-
FGSG_10126T0	dom_A	-
FGSG_10230T0	dom_A	-
FGSG_10362T0	dom_A	-
FGSG_11294T0	dom_A	-
FGSG_11319T0	dom_A	-
FGSG_12922T0	dom_A	-
FGSG_13153T0	dom_A	-
FGSG_13393T0	dom_A
FGSG_13785T0	dom_A	-
FGSG_13817T0	dom_A	-
FGSG_13860T0	dom_A	-
FGSG_05322T0	dom_AT	-
FGSG_09491T0	dom_AT	-
FGSG_11656T0	dom_AT	-
FGSG_13675T0	dom_AT	-
FGSG_05087T0	dom_KS	-
FGSG_05321T0	dom_KS	-
FGSG_07226T0	dom_KS	-
FGSG_09321T0	dom_KS	-
FGSG_10853T0	dom_KS	-
FGSG_13398T0	dom_KS	-
FGSG_07865T0	dom_PP	-
FGSG_09158T0	dom_PP	-

## Sheet: Aspergillus Nidulans
SMKE	CusProSe	antiSMASH	Note*
ANID_06784	DMATS	indole
ANID_08514	DMATS	indole
ANID_10289	DMATS	indole
ANID_11080	DMATS	indole
ANID_11194	DMATS	indole
ANID_11202	DMATS	indole
ANID_12402	DMATS	-
ANID_12430	DMATS	-
ANID_00016	NRPS	NRPS
ANID_00607	NRPS	NRPS
ANID_01242	NRPS	NRPS
ANID_02545	NRPS	NRPS
ANID_02621	NRPS	NRPS
ANID_03495	NRPS	NRPS
ANID_03496	NRPS	NRPS
ANID_05610	NRPS	NRPS-like
ANID_06236	NRPS	NRPS
ANID_07884	NRPS	NRPS
ANID_08504	NRPS	NRPS
ANID_09226	NRPS	NRPS
ANID_09244	NRPS	NRPS
ANID_10576	NRPS	NRPS
ANID_01680	NRPS-like	NRPS-like
ANID_02064	NRPS-like	NRPS-like
ANID_03396	NRPS-like	NRPS-like
ANID_04827	NRPS-like	NRPS-like
ANID_05318	NRPS-like	NRPS-like
ANID_06444	NRPS-like	NRPS-like
ANID_08105	NRPS-like	NRPS-like
ANID_08433	NRPS-like	-
ANID_09243	NRPS-like	NRPS
ANID_10486	NRPS-like	NRPS-like
ANID_11820	NRPS-like	-
ANID_00150	PKS	t1PKS
ANID_00523	PKS	t1PKS
ANID_01034	PKS	t1PKS
ANID_01036	PKS	t1PKS
ANID_01784	PKS	t1PKS
ANID_02032	PKS	t1PKS
ANID_02035	PKS	t1PKS
ANID_02547	PKS	t1PKS
ANID_03230	PKS	t1PKS
ANID_03386	PKS	t1PKS
ANID_03612	PKS	t1PKS
ANID_06000	PKS	t1PKS
ANID_06431	PKS	t1PKS
ANID_06448	PKS	t1PKS
ANID_06791	PKS	t1PKS
ANID_07071	PKS	t1PKS
ANID_07084	PKS	t1PKS
ANID_07825	PKS	t1PKS
ANID_07903	PKS	-
ANID_07909	PKS	t1PKS
ANID_08209	PKS	t1PKS
ANID_08383	PKS	t1PKS
ANID_08910	PKS	t1PKS
ANID_09005	PKS	t1PKS
ANID_11191	PKS	t1PKS
ANID_12331	PKS	-
ANID_12440	PKS	-
ANID_07838	-	t1PKS
ANID_07880	PKS-like	-
ANID_09407	PKS-like	-
ANID_10430	PKS-like	PKS
ANID_12168	PKS-like	-
ANID_12188	PKS-like	-
ANID_08412	PKS-NRPS	t1PKS,NRPS
ANID_01594	diterpene	-
ANID_03252	diterpene	-
ANID_09314	diterpene	-
ANID_00654	-	terpene	*prenyltransferase
ANID_10396	squalene	terpene
ANID_01793	sesquiterpene	-
ANID_02407	chimeric_TS	-
ANID_02611	chimeric_TS	-
ANID_03277	sesquiterpene	terpene
ANID_11455	sesquiterpene	-
ANID_11984	chimeric_TS	-
ANID_08249	squalene_hopene	terpene
ANID_09189	squalene_hopene	terpene
ANID_11065	squalene_hopene	terpene
ANID_02580	sesquiterpene_Tri	terpene
ANID_05359	sesquiterpene_Tri	terpene
ANID_00054	dom_A	-
ANID_00398	dom_A	-
ANID_00562	dom_A	-
ANID_00609	dom_A	NRPS
ANID_00649	dom_A
ANID_00801	dom_A
ANID_00842	dom_A
ANID_01103	dom_A
ANID_01482	dom_A
ANID_02549	dom_A	NRPS
ANID_02634	dom_A
ANID_02674	dom_A
ANID_02924	dom_A	NRPS-like
ANID_03417	dom_A
ANID_03490	dom_A	NRPS
ANID_04201	dom_A
ANID_04397	dom_A
ANID_04659	dom_A
ANID_04661	dom_A
ANID_05192	dom_A
ANID_05272	dom_A
ANID_05626	dom_A
ANID_05833	dom_A
ANID_05877	dom_A
ANID_05990	dom_A
ANID_06014	dom_A
ANID_06649	dom_A
ANID_06766	dom_A
ANID_07631	dom_A
ANID_08280	dom_A
ANID_08513	dom_A	NRPS-like
ANID_08620	dom_A
ANID_08810	dom_A
ANID_08944	dom_A
ANID_09081	dom_A
ANID_09129	dom_A
ANID_09216	dom_A
ANID_10035	dom_A
ANID_10074	dom_A
ANID_10657	dom_A
ANID_11034	dom_A
ANID_12458	dom_A
ANID_03381	dom_AT
ANID_04294	dom_AT
ANID_07814	dom_AT
ANID_07855	dom_AT
ANID_07873	dom_AT
ANID_09408	dom_AT
ANID_01409	dom_KS
ANID_01840	dom_KS
ANID_03380	dom_KS
ANID_04009	dom_KS
ANID_04353	dom_KS
ANID_05475	dom_KS
ANID_07489	dom_KS
ANID_07815	dom_KS
ANID_09245	dom_KS
ANID_10512	dom_KS
ANID_12066	dom_KS
ANID_03273	dom_PP
ANID_03887	dom_PP
ANID_05704	dom_PP
ANID_06961	dom_PP

## Sheet: Aspergillus niger
SMKE	CusProSe	antiSMASH	Note*
EHA23832.1	DMATS	indole
EHA27363.1	DMATS	indole
EHA17890.1	NRPS	NRPS
EHA18567.1	NRPS	NRPS
EHA19275.1	NRPS	NRPS
EHA20732.1	NRPS	NRPS-like
EHA20802.1	NRPS	NRPS
EHA20896.1	NRPS	NRPS
EHA20955.1	NRPS	NRPS
EHA21160.1	NRPS	NRPS
EHA21347.1	NRPS	NRPS
EHA21433.1	NRPS	NRPS
EHA22900.1	NRPS	NRPS
EHA24938.1	NRPS	NRPS
EHA25438.1	NRPS	NRPS
EHA25707.1	NRPS	NRPS
EHA25778.1	NRPS	NRPS
EHA25787.1	NRPS	NRPS
EHA27440.1	NRPS	NRPS
EHA28132.1	NRPS	NRPS
EHA28225.1	NRPS	NRPS
EHA18084.1	NRPS-like	NRPS-like
EHA19603.1	NRPS-like	NRPS-like
EHA19692.1	NRPS-like	NRPS-like
EHA20401.1	NRPS-like	NRPS-like
EHA20666.1	NRPS-like	NRPS-like
EHA21320.1	NRPS-like	NRPS-like
EHA21665.1	NRPS-like	NRPS-like
EHA22603.1	NRPS-like	NRPS-like
EHA23290.1	NRPS-like	NRPS-like
EHA25004.1	NRPS-like	NRPS-like
EHA25073.1	NRPS-like	NRPS-like
EHA26576.1	NRPS-like	NRPS-like
EHA26948.1	NRPS-like	NRPS-like
EHA26951.1	NRPS-like	NRPS-like
EHA27189.1	NRPS-like	NRPS-like
EHA27410.1	NRPS-like	NRPS-like
EHA28127.1	NRPS-like	NRPS-like
EHA28477.1	NRPS-like	NRPS-like
EHA18784.1	PKS	t1PKS
EHA18935.1	PKS	t1PKS
EHA19289.1	PKS	t1PKS
EHA19545.1	PKS	t1PKS
EHA19567.1	PKS	t1PKS
EHA19606.1	PKS	t1PKS
EHA19698.1	PKS	t1PKS
EHA20014.1	PKS	t1PKS
EHA20150.1	PKS	t1PKS
EHA20663.1	PKS	t1PKS
EHA20911.1	PKS	t1PKS
EHA21280.1	PKS	t1PKS
EHA21301.1	PKS	t1PKS
EHA21367.1	PKS	t1PKS
EHA22196.1	PKS	t1PKS
EHA22576.1	PKS	t1PKS
EHA23246.1	PKS	t1PKS
EHA24574.1	PKS	t1PKS
EHA24700.1	PKS	t1PKS
EHA24757.1	PKS	t1PKS
EHA25422.1	PKS	t1PKS
EHA25844.1	PKS	t1PKS
EHA26581.1	PKS	t1PKS
EHA26583.1	PKS	t1PKS
EHA27408.1	PKS	t1PKS
EHA28193.1	PKS	t1PKS
EHA28237.1	PKS	t1PKS
EHA28244.1	PKS	t1PKS
EHA28496.1	PKS	t1PKS
EHA28527.1	PKS	t1PKS
EHA20193.1	PKS-like	t1PKS
EHA23729.1	PKS-like	-
EHA25794.1	PKS-like	t1PKS
EHA26223.1	PKS-like	t1PKS
EHA18001.1	PKS-NRPS	t1PKS,NRPS
EHA19760.1	PKS-NRPS	t1PKS,NRPS
EHA23147.1	PKS-NRPS	t1PKS,NRPS
EHA23656.1	PKS-NRPS	t1PKS,NRPS
EHA27435.1	PKS-NRPS	t1PKS,NRPS
EHA27680.1	PKS-NRPS	t1PKS,NRPS
EHA27898.1	PKS-NRPS	t1PKS,NRPS
EHA18642.1	t3PKS	t3PKS
EHA18939.1	diterpene	-
EHA19748.1	diterpene	-
EHA18678.1	chimeric_TS	terpene
EHA21051.1	chimeric_TS	-
EHA21645.1	chimeric_TS	-
EHA23355.1	squalene	terpene
EHA23707.1	phytoene	terpene
EHA25858.1	squalene	terpene
EHA19747.1	sesquiterpene	terpene
EHA20951.1	sesquiterpene_Tri	terpene
EHA21257.1	sesquiterpene	terpene
EHA25055.1	sesquiterpene	terpene
EHA27691.1	sesquiterpene	terpene
EHA28554.1	sesquiterpene	terpene
EHA18172.1	-	terpene	*prenyltransferase
EHA19457.1	-	terpene	*prenyltransferase
EHA20967.1	-	terpene	*prenyltransferase
EHA20968.1	-	terpene	*prenyltransferase
EHA18119.1	squalene_hopene	terpene
EHA24084.1	squalene_hopene	-
EHA25025.1	sesquiterpene_ABA	-
EHA26153.1	squalene_hopene	terpene
EHA28197.1	squalene_hopene	-
EHA28592.1	squalene_hopene	terpene
EHA28294.1	sesquiterpene_Tri	terpene
EHA18025.1	dom_A
EHA18168.1	dom_A
EHA18262.1	dom_A
EHA18394.1	dom_A
EHA18566.1	dom_A	NRPS-like
EHA18576.1	dom_A
EHA19023.1	dom_A
EHA20013.1	dom_A
EHA20171.1	dom_A
EHA20312.1	dom_A
EHA20423.1	dom_A
EHA20662.1	dom_A
EHA20748.1	dom_A
EHA21154.1	dom_A
EHA22021.1	dom_A
EHA22065.1	dom_A
EHA22084.1	dom_A
EHA22289.1	dom_A
EHA22784.1	dom_A
EHA23497.1	dom_A
EHA23660.1	dom_A
EHA23898.1	dom_A
EHA24018.1	dom_A
EHA24294.1	dom_A
EHA24562.1	dom_A
EHA25116.1	dom_A
EHA25812.1	dom_A
EHA25911.1	dom_A
EHA26571.1	dom_A
EHA27051.1	dom_A
EHA27955.1	dom_A
EHA28038.1	dom_A
EHA28233.1	dom_A
EHA28614.1	dom_A
EHA18677.1	dom_AT
EHA20318.1	dom_AT
EHA22237.1	dom_AT
EHA23730.1	dom_AT
EHA25848.1	dom_AT
EHA26015.1	dom_AT
EHA26373.1	dom_AT
EHA28228.1	dom_AT
EHA18673.1	dom_KS
EHA20372.1	dom_KS
EHA21035.1	dom_KS
EHA21608.1	dom_KS
EHA23593.1	dom_KS
EHA25789.1	dom_KS
EHA26016.1	dom_KS
EHA27367.1	dom_KS
EHA19164.1	dom_PP
EHA19288.1	dom_PP
EHA19825.1	dom_PP
EHA24962.1	dom_PP
EHA26971.1	dom_PP
EHA26972.1	dom_PP
EHA28257.1	dom_PP

## Sheet: Lesptosphaeria maculans
SMKE	CusProSe	antiSMASH	Note*
Lmb_jn3_00974	DMATS	indole
Lmb_jn3_03490	NRPS-like	NRPS-like
Lmb_jn3_08572	NRPS-like	NRPS-like
Lmb_jn3_09218	NRPS-like	NRPS-like
Lmb_jn3_10429	NRPS-like	-
Lmb_jn3_10827	NRPS-like	NRPS-like
Lmb_jn3_11822	NRPS-like	NRPS-like
Lmb_jn3_00988	NRPS	-
Lmb_jn3_02066	NRPS	NRPS
Lmb_jn3_02092	NRPS	NRPS
Lmb_jn3_06945	NRPS	NRPS
Lmb_jn3_10094	NRPS	NRPS
Lmb_jn3_00998	PKS	t1PKS
Lmb_jn3_01173	PKS	t1PKS
Lmb_jn3_01181	PKS	-
Lmb_jn3_02584	PKS	-
Lmb_jn3_05348	PKS	t1PKS
Lmb_jn3_06412	PKS	t1PKS
Lmb_jn3_07200	PKS	t1PKS
Lmb_jn3_07864	PKS	t1PKS
Lmb_jn3_11345	PKS	t1PKS
Lmb_jn3_11562	PKS	t1PKS
Lmb_jn3_12570	PKS	-
Lmb_jn3_04807	t3PKS	t3PKS
Lmb_jn3_05914	phytoene	terpene
Lmb_jn3_06334	squalene	terpene
Lmb_jn3_05387	sesquiterpene	terpene
Lmb_jn3_05468	sesquiterpene	terpene
Lmb_jn3_02237	squalene_hopene	terpene
Lmb_jn3_11564	sesquiterpene_ABA	-
Lmb_jn3_00332	dom_A
Lmb_jn3_00772	dom_A
Lmb_jn3_00927	dom_A
Lmb_jn3_01288	dom_A
Lmb_jn3_02207	dom_A
Lmb_jn3_02709	dom_A
Lmb_jn3_02932	dom_A
Lmb_jn3_04125	dom_A
Lmb_jn3_06117	dom_A
Lmb_jn3_06523	dom_A
Lmb_jn3_06711	dom_A
Lmb_jn3_06750	dom_A
Lmb_jn3_06770	dom_A
Lmb_jn3_06771	dom_A
Lmb_jn3_06772	dom_A
Lmb_jn3_06989	dom_A
Lmb_jn3_07119	dom_A
Lmb_jn3_07807	dom_A
Lmb_jn3_08506	dom_A
Lmb_jn3_08877	dom_A
Lmb_jn3_08935	dom_A
Lmb_jn3_09440	dom_A
Lmb_jn3_10099	dom_A
Lmb_jn3_10446	dom_A
Lmb_jn3_10603	dom_A
Lmb_jn3_10612	dom_A
Lmb_jn3_11755	dom_A
Lmb_jn3_12790	dom_A
Lmb_jn3_01013	dom_AT
Lmb_jn3_02083	dom_AT
Lmb_jn3_07822	dom_AT
Lmb_jn3_01009	dom_KS
Lmb_jn3_02085	dom_KS
Lmb_jn3_04383	dom_KS
Lmb_jn3_05772	dom_KS
Lmb_jn3_07368	dom_KS
Lmb_jn3_11301	dom_KS
Lmb_jn3_11302	dom_KS
Lmb_jn3_11303	dom_KS
Lmb_jn3_11305	dom_KS
Lmb_jn3_11906	dom_KS
Lmb_jn3_05162	dom_PP
Lmb_jn3_06871	dom_PP
Lmb_jn3_11296	dom_PP
