# Supplementary material for: CusProSe: a customizable protein annotation software with an application to the prediction of fungal secondary metabolism genes
Source: Sci Rep. 2023 Jan 25;13:1417. doi: 10.1038/s41598-023-27813-y (PMC9876896; doi:10.1038/s41598-023-27813-y)
Supplement: Supplementary file 1 — Supplementary Information. [file 41598_2023_27813_MOESM1_ESM.zip › Supplementary_Information_Oliveira/File S1.yaml]

PKS:
 COMMENT: Polyketide synthase
 CONDITION:
  mandatory:
  - KS
  - AT
  - PP-binding
  forbidden:
  - C
  - A

PKS-like:
 COMMENT: Polyketide synthase like
 CONDITION:
  mandatory:
  - KS
  - AT
  forbidden:
  - PP-binding

PKS-like.2:
 COMMENT: Polyketide synthase like
 CONDITION:
  mandatory:
  - KS
  - PP-binding
  forbidden:
  - AT

PKS-like.3:
 COMMENT: Polyketide synthase like
 CONDITION:
  mandatory:
  - AT
  - PP-binding
  forbidden:
  - KS

t3PKS:
 COMMENT: Polyketide syntase type III
 CONDITION:
  mandatory:
  - Chal_synt_C
  - Chal_synt_N
  forbidden:

NRPS:
 COMMENT: Non-Ribosomal Peptide Synthetase
 CONDITION:
  mandatory:
  - C
  - A
  - PP-binding
  forbidden:
  - KS
  - AT

NRPS-like:
 COMMENT: Non-Ribosomal Peptide Synthetase like
 CONDITION:
  mandatory:
  - C
  - A
  forbidden:
  - PP-binding

NRPS-like.2:
 COMMENT: Non-Ribosomal Peptide Synthetase like
 CONDITION:
  mandatory:
  - C
  - PP-binding
  forbidden:
  - A
  - KS

NRPS-like.3:
 COMMENT: Non-Ribosomal Peptide Synthetase like
 CONDITION:
  mandatory:
  - A
  - PP-binding
  forbidden:
  - C
  - KS

PKS-NRPS:
 COMMENT: Hybrids PKS-NRPS or NRPS-PKS
 CONDITION:
  mandatory:
  - KS
  - AT
  - C
  - PP-binding
  forbidden:

PKS-NRPS.2:
 COMMENT: Hybrids PKS-NRPS or NRPS-PKS
 CONDITION:
  mandatory:
  - KS
  - A
  - PP-binding
  forbidden:
  - AT
  - C

PKS-NRPS-like:
 COMMENT: Hybrids PKS-NRPS like
 CONDITION:
  mandatory:
  - KS
  - AT
  - C
  forbidden:
  - PP-binding

DMATS:
 COMMENT: Dimethylallyl tryptophan synthase
 CONDITION:
  mandatory:
  - Trp_DMAT
  forbidden:
