# Supplementary material for: CusProSe: a customizable protein annotation software with an application to the prediction of fungal secondary metabolism genes
Source: Sci Rep. 2023 Jan 25;13:1417. doi: 10.1038/s41598-023-27813-y (PMC9876896; doi:10.1038/s41598-023-27813-y)
Supplement: Supplementary file 1 — Supplementary Information. [file 41598_2023_27813_MOESM1_ESM.zip › Supplementary_Information_Oliveira/Data S1/KS.fa]

>MGG_09589 | Magnaporthe oryzae 70-15 | 3866 aa | Domain KS [5:465] (461 aa)
IAVIGLANRFPGGADTPARLWTILKDAASAEAADLSREPPPGRMNLRKFYHPDGDRHGRTPVGKAYFLSEDLDPALFDASFFGISPLEAEAMDPQQRMLLETVYEASESAGMPLDKLKAANCAVYVGAMTADYAELPTRDVEDVSTYMASGTSRAVLANRISHFFDLRGPSVCLDTACSSSLVALHLACQDLRTGCADMAVVAGSCLILSPDMFISESKLHMLSPTGHCRMWDSSADGYARGEGAAALFLKPLSRALADGDPVHGVIRASGVNSDGRTPGITMPSYRAQARLIKDVYKSAGLNPLKPEDRCQYFEAHGTGTQAGDPVEAHGVFDAFFSTESDGGEPDDFFSTGSHEVSDGRLEDDDGKQLLVGSIKTVLGHLEGCAGLAGIIKVLLAMKHGVVPPNKHFVKLNPKIVQFSHRLRVPTEALAWPDPGGPGGTRRASVNSFGFGGTNAHVIVE
>MGG_013767 | Magnaporthe oryzae 70-15 | 2640 aa | Domain KS [9:438] (430 aa)
DDIAIIGMACRFPGDATNPSRLWDLLMDGRSAWSPVPATRWNQDAHYHPSPEHAGSNVVKGGHFLRDGEQNGKQFDAAFFNIPRTETETMDLQQRVVMENVYEAMESAGLRLEDVKGSKTSVFAGVFTDDVRSILQEDPDLSVKYKPIGTSAAILAARVSWFYDLRGASFTLDTACSGSIVALHTGAQDLRAGLSDMSIITGVNIIESPEFMFRASGLGMVSPDGKCYSLDSRANGYGRGEGVGTVILKPVWAAIRDGNVIRGVLRGTGVNSDGRGTGGITLPNKAAQERLIRDVYSRNNLDTDHTGFIEGHFTGTPAGDPTEASAIASVFQRGGPAAKPPLYVGAVKANIGHLEAASGMAQIIKTVLALENGVIPPNTNFEKINPRIPIERWGLKLPLVPTPFEPGPLGVRRASINSFGFGGTNAHVVI
>MGG_08285 | Magnaporthe oryzae 70-15 | 2360 aa | Domain KS [13:412] (400 aa)
PVAIIGMACRFPGEATNPCKFWELLKEGKDAFSEPDRFNASAFYHANSSGRQNVLPCKGAHFLKGDPYAFDAAFFNMTPGEALASDPRQRLALEVAYEALENAGMTLQRVAGSRTACFVGAAANMAEYRDGIVRDFGNQPQHTIMGVSEELMSNRLSHFFDLHGPSATVETACSSSLVAVHLACQSLRLGESEMAVAGGVNLLLSPDTFMQLQNLSVLSPEGRSRSFDDEGRGYGRGEGCGIVVLKPLAAALRDGDPIRAVIRGTGSNSDGWTKGMAMPSGESQMHLIKDVYETFGLDYAETHTIGRAARNQRLIMGSVKPNIGHLEPAAGIAGLIKGVLALERGLIPPNIHLNKINRKIPLDEWNMEVPTRLTAWPVTQQRPMSISSFGLGGTNAHVVM
>MGG_08281 | Magnaporthe oryzae 70-15 | 1860 aa | Domain KS [48:527] (480 aa)
RIAVIGMGGRGPDSSANDGLDQFWEIIREGRDVARKIPEERFNADGLFQTEAAGAGLSSSSSSSSSSSSLCRSSTDYGCFLRDPGHFDSRYFRLSPREASLLDPCSRLFLMAACEAVEMSGYSDGRSRSVHPGRIGVVYGQSNEDGYMTTHHERGCDAYTLQTVQRAFAPGRVAHHFGWEGPTWSVDSACSTSSSILHLATGMLAAGEVDMVVAGASNVISSPHGWCALSKSGVLSATGNCKPFRDDADGYCRGEFVGAVVLKRLEDAVAHHDQVLAVIAATGKNQSGNAASITTPDAGAQERLFRRVLRTAGVAPTDISYVEAHGTGTPVGDPCEMTAIAGALARPGSRGKGKGKGKGKGKGKGKGKGKGKGKGKGMGKGEEERLVVGAVKANIGHSEAASGIASLIKGVFMFRHQLVPPQAGMPHTLNPRLLPLLDQAGIVIPSSTRLGAFESAPGRPRRILINNVDAAGGNACFLLE
>MGG_12447 | Magnaporthe oryzae 70-15 | 4034 aa | Domain KS [11:446] (436 aa)
EPIAIIGSGCKFPGGSTTPSKLWELLKDPKDIVSEIRPDRFDVDKYFHPDHKHHGTSNVRHSYFLEENFKHFDAKFFGIRPQEAMAMDPQQRFLLETVYESLEAAGITISDLKGSQAGVFVGNMGVDYSELLSQDIDAFPTYFAPGTARSILSNRISYFFDLHGPSVTVDTACSSSLVAVHQAVQSLRLGETPVAIVCGANLLLGPAQYIAESKLQMLSPNGRSRMWDASADGYARGEGFASIVLKPLSVALANGDHIECIIRETGCNQDGRTKGITMPSPLAQCKLIQETYKRAGLDLSKSSDRPQYFEAHGTGTPAGDPVEAEAISTAFFGPESGFRRTSHDPKLYVGSVKTVIGHTEGTAGLAGLIKASLAMKAKSIPPNLHLERVNPAVQPFYGNLEIPTRLMDWPEPAPGQPLRASVNSFGFGGANAHVIL
>MGG_14897 | Magnaporthe oryzae 70-15 | 4269 aa | Domain KS [2:442] (441 aa)
EPVAIIGYSLRFPGGADTPSKFWELLTSGRDISREPDPRRLNLSKFHHAKGEHHGSSNVLKSYFLDQDPCLFDGSFFGISPLEAEAMDPQQRLLLETVYEAAESAGATLEGLRGSRTSVHVGVMTGDYADVQARDAEDLSSYTASGTSRAMLANRVSYALDLRGPSVCIDTACSSSLVALHQAVRDLAAEGGAAGSDMAIVAGCGLLLDPLMYIAESKLRMLSPTGTSKMWDAAADGYARGEGVAAVLLKPLSRALRDGDPIRGVVRATGVNSDGRTPGITMPSAEAQASLIWDTYRAAGLDPFNVEERCQYFEAHGTGTPAGDPVEARGIFKSFFDPESAKKSRTSEETPLLVGSVKTIIGHLEGCAGLAGVIKVLVAMEHDTIPPNLHLKRLNPEIEPLSRVLKIPTESRPWPTPAAGQPKRASVNSFGFGGTNAHAII
