# Supplementary material for: CusProSe: a customizable protein annotation software with an application to the prediction of fungal secondary metabolism genes
Source: Sci Rep. 2023 Jan 25;13:1417. doi: 10.1038/s41598-023-27813-y (PMC9876896; doi:10.1038/s41598-023-27813-y)
Supplement: Supplementary file 1 — Supplementary Information. [file 41598_2023_27813_MOESM1_ESM.zip › Supplementary_Information_Oliveira/Data S1/A.fa]

>MGG_09589 | Magnaporthe oryzae 70-15 | 3866 aa | Domain A [3243:3761] (519 aa)
DAPAISDGDQTLTYCELMRKVDNICELLLKTKTASEDDNFVCVLLFEPSADYIAALLAVLRVAGVAVPIDPRNHKERMAVMVGDCKPTVILHHSQTAEVASWLSSKSSDSKLELVDTSLATSAPRARIVNRSTPDAPAMIIYTSGTTGTPKGAILTQGNYVAISGSIARALALRHGSESVLQQSSPGFDMSQVQIFPCLATGSRLVIASRAQRADPAALALLMEREKVTVMTGTQTEVMQILQARDDPRDAGCDDGEEQIIKRCRHLQTVGVGGEPFSAQLAAQFVLLENATGRRLDVFNMYGPTETCMISNIGRIEYWGNHRDEESRSWPVGPPFANARVYILDQAGRTVPSGSSGEIYIAGEGVGLGYLGRADLTRASFVADTFGPGNTKMYRTGDSGFLDPDGSLVILGRIQDDSQVKIRGIRIELDEVSSVIVRSSGGRVSQAITTVRGTGENKMMVSFAVLNEGSKEDRKDSDAAFLAALASSLPLPSYMCPAAILPLQKFPTTASGKLDRASL
>MGG_14767 | Magnaporthe oryzae 70-15 | 2055 aa | Domain A [295:715] (421 aa)
TYRELESLSNTIARQLRAQAGVRVGDIVMLVFEKSRWTTPALLGVLKSGAAFVLTDPAQPEARLKTIASQTGAKAVVCSKLQADLARRIAQDGDEECSRQDKKQKQKQKQKPAVVLVASDDTTLQHAGWGVGASAGFLPVVPADSAMYVIFTSGSTGVPKGVVCSHANFVSGAIPRAEAVGYGETSRVFEFASYAFDVSIDCMLCTLMQGGTVCVPSEAGRVDNLGAAILASGANMAHMTPSVARVLEDPETVMRSLDVLGLGGEAVSAGDAAAWSRLTKVVIAYGPSECTVGCTINHEVCADNTTIGKGTGAVTWIVHPDDHNRLMPVGSVGELLIEGPVVGLGYLGQPDKTAEVFVRDPIWLRQGHTGSKGRRGLLYKTGDLVKYDANGYIVFVGRKDQQVKLRGQRIELSEIEYHLRK
>MGG_15248 | Magnaporthe oryzae 70-15 | 1611 aa | Domain A [595:1055] (461 aa)
QRTALEKGDRTMTYAELQTRSTAICDVLAPVVTEGDVVCVHSDRSLEWICAIWGILKAGCTYCSLDPQLTAAWRESMAEAVSATAFITATTEQLDEWRPRHVRLAFSVESVPGCAQADASTTTPVPRTPRPHWPAYICFTSGSTGVPKPVVCTHAGLVAFQRDPTVRLGAKPGVRVSQIMSVAFDGSIHEIFSALTYGATLVLPACSRDVLSVLGKVDSAVFTPSIARALQPADFPGLQTVYLVGEPVPQAVADAWSACKDVYNMYGPTEATCGATIKRLRSGQDVNIGRPNPSTRVYVLNSSGGLSQPGMVGRIHLAGVQVSRGYHGMPEQTGAVFRPDQVMDNGEMSYDTGDMGYWDEHGDLVCVGRRDRQVKLRGYRVELNDLEIRIAETVPEANAVAVAVRKGLVDELLVMVQPGGLDIAAMRSRLEATFPRYLLPGHIVAVDAIPTTPAGKIDYKA
>MGG_07858 | Magnaporthe oryzae 70-15 | 4777 aa | Domain A [294:694] (401 aa)
TYKQLDTLTDKLAHLLVSKRVSPGKIVPLMFEKSVWTVVAAIAVLKAGGAFGYIEPNQPWEDVSRLLGACESTFVLCSAKYEGLLSTHDVESVIIDEALLSRLPSCGSVEDISQPADISYIIFTSGTTGRSKGIVSNHSSFCTSILAHGKAEFYGPESRCFAFSAYNFDVSVTDIFTTLAFGACICIPSDEEKMNALAATAARMRVTHITATPTVSQFINPGDVPTVKTFITGGEFASPEIIKKWVSAGRNYINIYGPAECNSRITHHSFKVGDSGSCIGRPSGCVVWITKSNDPNALVPLGAPGELLIEGHLVSNGYLKEEDKTAEAFIAAPDWLVRMFPDRASSRLYRTGDLAQWLPNGKLRLLGRRDTQMKIHGVRLEAAHIEFKLSAALPSGSQAVV
>MGG_07858 | Magnaporthe oryzae 70-15 | 4777 aa | Domain A [1391:1788] (398 aa)
TYRETDEYATRLASFIAGLGVGPEVIVPFAFEKSAWTTVAILAILKAGGACVALDMSYPRSRLERIMQDVEAKTVLCSRRNEQALKTYKGLHSIVVDRNSIDCLPSEAFRSDVKPTNAAWVVYSSGSTGTPKGAVLEHRSLATTARTNSEVLGCGPDTRALSFASHSFDVAIEDNIIIPMFGGCICIPSDEDRFNDLAGVMTRMSVNWADLTPTVARMLSPSTVPTLRTMVLGGEALTQDIIDTWTPVDGFKLYNTYGPSECSVQSTCCLEPLGRDARGGNIGYPMNCNIFVVDSDNPNVLLPGGETGEMLIEGPIVGRGYLKNEDKTREAFVRGLVWAKDPARRFYRTGDLGVLNDDGSLSFISRKDTQIKLNGQRVELGEIEAVLLKTSNLAQVCV
>MGG_07858 | Magnaporthe oryzae 70-15 | 4777 aa | Domain A [2514:2920] (407 aa)
SYQQLDDLATHMAHQLCELGAAPERIIPISMEKSVNAIVAMLAVLKAGAAFVPINPEDPQDRRADLLAQVQAEIILVSPNTKDRYAPFNKLKVVVLPPLNVAEWGPLNTSPLPSPLNKVKPSNLAYVLFTSGSTGRPKGVMTEHRSVCASTAGHGAAMGFGDFPRRVLQFATYTFDACIGEIFTTLSHGGTICVPTEQERMDDLSGFIRDFRCDWAFFTPTFARLLKPESIPSIKTLVLGGEAVTAESVDTWADKLRLMNGYGPTETCVFCTTRDISKGDRAEKIGHMVSSVGWVVDPQDHNRLVPIGCTGELLVQGPGLSRGYLGQPDKTREVFVPAPAWLRDFGYSTDQVLYKTGDLVRQDLTDGSLLYLGRKDNQTKINGQRLEIGEIEAVLNGKDAAIEQVVV
>MGG_07858 | Magnaporthe oryzae 70-15 | 4777 aa | Domain A [3622:4021] (400 aa)
YGDLDRITTKLAHHLRNTFNIGPEVIVPLCFEKSGWAIVALLSVIKAGGAVVFLDPSYPMARLNEILSQIEAKVILCSLAQVSLWRSSGLSVQVVDNVSIAALPDAGPELPITNATMSSSLYVIFTSGSTGVPKGCLIEHRAFLYSCQAQARIFGMRPDHRVLQGCPYSFDVSVMEILTTLLHGACVCVPNERAKNRSMVEVINDFHINWTFLTPSVVKFIDPAEVPTLETLILGGEAMTRQSIDIWAGKVRLINGYGPTECAISAAVNNNITLETDPANIGKAVGGMCWIVEAENHDRLAPVGTVGELIIEGPTLGRGYLKNPEKTAEAFINDPAWSLKLDGKHRRLYKSGDLAYYDADGCIIFCGRKDAQVKVRGQRMELGEIESHLSQNPEIQHAAV
>MGG_12447 | Magnaporthe oryzae 70-15 | 4034 aa | Domain A [3088:3579] (492 aa)
LTYSQMIARINDIAAKLIDAKVGTGIVGVMQASTMDFICSILAVWKAGAIYTPLDPRLNSTDRLKAVVDECQPACILVDATTKPLFDSLATNAVQIDVSMVQSSKTLEASPKVAIHAKAPSAAAVFYTSGSTGVPKGITLSHASLTYNIMAATRQFGFKEGVDIMLQQSSFSFDMALAQMLTSLSNGGTLVVVPSHLRGDALGLSQLIVAENVSIVQASPTEYKSLIGVNAQHLKTSKWRVALSGGENMTQSLLEVFRSLGKPDLVLFNGYGPTEATINANTRIVPYHEPNSNPDLPLLTWPNYSISIVDLELNPVPVGVFGEVCIGGAGVGLGYFKNDELTAKAFVADKTAPAEFVAKGWKTKFRTGDLGRLSPDGGLIIEGRIDGDTQVKLRGMRIDLKNIESAILQAGAGKIIDAAVSVRRGGADESEPQYLVGHVVLDADQTPEDSQQDFLAQLIPRLRLPRHMKPSLLVPIRALPQTASHKLDRRAL
>MGG_14897 | Magnaporthe oryzae 70-15 | 4269 aa | Domain A [3207:3749] (543 aa)
DSTAIHGEGHSPTLSYNDLTGMSSSMATSLQRLCASRGVETRGAFCALLLEPSADYVAALLAVFKLRAVAFPMDTTNHKQRLAVMAKDCRPSILLYHNRTKDLAAWLLKTCNQQDCIAVDVAELISSATNTYDSISLEPTKPTKPSTPTTTTTTTKATTPTPTELPGIILYTSGSTGTPKGVLVTQRSVISIATAINTVADHQTPPVVLQQSSIGFDVSLMQIFSALFTGGSLVVCPHEHRRDPIETARLMRRFAVTTVFATPTEWTLLLGPDGQGLARCSSLRKAMAAGEMVTGGLAARFRRLEKARGGDSRLELFNVYGPTETCMSSNVGRIEYWLDENVQEPARVFAVGPPLDGVRIRVLGLDGNEVPYGAEGEVYIGGVGVGPGYLNRPDLTDAAFLPEPTNDPPAAAGSGRSKKMYRTRDKGYWLPDGSLMVCGRIDGDTQVKMHGIRIELEDVASAILAAADGLVSHAVATVRSDEHDKTIVAFVVPSPRLSPADAPKFLAELPARLPLAEYMRPAAILPLETLPLNASGKLDMAAL
