# Supplementary material for: CusProSe: a customizable protein annotation software with an application to the prediction of fungal secondary metabolism genes
Source: Sci Rep. 2023 Jan 25;13:1417. doi: 10.1038/s41598-023-27813-y (PMC9876896; doi:10.1038/s41598-023-27813-y)
Supplement: Supplementary file 1 — Supplementary Information. [file 41598_2023_27813_MOESM1_ESM.zip › Supplementary_Information_Oliveira/Data S1/Chal_synt_C.fa]

>MGG_06254 | Magnaporthe oryzae 70-15 | 317 aa | Domain Chal_synt_C [173:314] (142 aa)
NAVIPDTVQHLASYVNPLGFHTILTRDVPRLAVKAVRPMLESLLQLPYLREQIGSSAEGLGAVDLDWALHPGGQAIISGV
QTTLNLTDHQLRATKQIYRTRGNSSSSAVLAVLDLLRGMGKGRDHIVAASFGPGVAIEMAIF
>MGG_04643 | Magnaporthe oryzae 70-15 | 463 aa | Domain Chal_synt_C [250:394] (145 aa)
MTIPDTELDLGFDVDPVGWKVVLTPRVPQLTTSALESSFTSLMASLPPLPPNYAKPSDFDWAMHPGGATILTGAEKAMGI
TPEHMRASYSTYMNHGNSSSATIFSVLDCLRQKEMDALTPGGREPTDYVVGCAFGPGITVETCML
