# Supplementary material for: CusProSe: a customizable protein annotation software with an application to the prediction of fungal secondary metabolism genes
Source: Sci Rep. 2023 Jan 25;13:1417. doi: 10.1038/s41598-023-27813-y (PMC9876896; doi:10.1038/s41598-023-27813-y)
Supplement: Supplementary file 1 — Supplementary Information. [file 41598_2023_27813_MOESM1_ESM.zip › Supplementary_Information_Oliveira/Data S1/C.fa]

>MGG_09589 | Magnaporthe oryzae 70-15 | 3866 aa | Domain C [2749:3061] (313 aa)
VERTVRMSFGQERLWFMHQFLQDPTTYNETAMYELNGYLDHKRLQKAFDKITRRHEILRTSFYTDPDTDFPMQTVRAVSACTFRFVDANGGFDEHANVIDSEYKAIRERHWDLENGVCTGVTLIRLTHDRHMFIIGSHHIVMDGMTWIILLRDLSREYELDGGPASIPSPPPLQYADFAVRQRHLVEEGRFADDVRFWAQEVGHRGSMAMPLLPMARVSTRQPTDSYKNATSERMLTSVLVSSVRRASSSLQITPFHFHLGVLAILVCRLSRMDEVCIGICDSGRGMRNEGEPDFSGTAGFFINFAPIVLSIS
>MGG_14767 | Magnaporthe oryzae 70-15 | 2055 aa | Domain C [957:1228] (272 aa)
VEDVYPCTPLQEGLMALSAKFPDSYVAQRVLRLADMTEARRLQGAFETAARESAILRTRIIQVPGHGLQQVVVQGPIEWRSGATVEAYLEADRDEPMDLGKPLVRYGLVRSADQVDFVLTMHHALYDGWAMPLVIDRVNRAYDGLATERPAEFKHFIRFLSEVDQGACEAYWRQQLEGATAVQFPALPHEGYMTQADSLLEMTVPAPPRSSGSATTTATIVRGAWALVAATFAGHDDVVFGETLTGRNAPVAGADLIEGPMITTVPIRVAVD
>MGG_14767 | Magnaporthe oryzae 70-15 | 2055 aa | Domain C [1628:1921] (294 aa)
VSDAYPTRPLQTVAVTGSTQTPRFSMRYEAMYFDDHRGLDVARLQQVCREVVQRNEILRTVFATAQNKVCYGVVLDDMAAEFDHHDVAPGTDVQKFTHQLCNRDIEGDIPEGAAFVKWYLVRAQTSATSAPGALVLRISHAQYDEICLPLILRQLEALYTGQAAAAETIPFSRFVHHTLGTANPRSVGYWRELLAGSAPPTVLRPDLGAMTQVPAAGRRHYAVDRTLDISGAAGTAAGITVATIPTAAWALCLARRRGLADVLFGEVVSGRGTGFAAAERVVGPCWQYVPFRAR
>MGG_15248 | Magnaporthe oryzae 70-15 | 1611 aa | Domain C [262:424] (163 aa)
FKVHHALIDASSLEALVSKVRARANGMQTKPGTSFWDWALLLRHHQQDHKAEGDKFWAQTMVKHPDAKGHMALPTPARTLQFEAEVKRHDFSVNAEAIQVRARGLGVTPAAIFYAGWALVVVTYADSDSVVFGSVLSGRGLGVPDSLDAIGPLINVLPLHVAV
>MGG_15248 | Magnaporthe oryzae 70-15 | 1611 aa | Domain C [1169:1444] (276 aa)
VTPIEADWLEKYRVSSGTSCFNVSSLHRFEPDRVDVDRLERALNGVLQRHPVLRGTYISSRAPRRPEYRRILTRHYPRVQRLRTVDVWLELNRPFQPHQEHPVRVVLADDTLLVVMSHIAADYTALATVLREASVLYTGAELPVPSAGAAYPAQQLCGVELTEETKKYWLSTLSDVPAPCGILSSVPRRTSYLGRSIVYELDKATSRQILACRSSHFVSLQHLGMAAVALGLVNQRPGEPKDHVDVMIGVPYINRGSTEQMETVGLFLQPLPVRIK
>MGG_07858 | Magnaporthe oryzae 70-15 | 4777 aa | Domain C [928:1211] (284 aa)
VQDVFPCTPMQEGMMAETMLSPNTYKLQHVLRLDPLIDLPRLQGALDRLVQSFAILRTRIILMPRIKGVTGSSSYQVVVKGLEEYSPVQVKTVDKVKSALSAEKKAVKVGYGSELSRFALFIAEGGKYLVWTIHHAVTDGYTYNLILEKLQEMYNGTEPSTITPTPFAHFVKHLQDQDPERNAQIWRQMLDGGSSPQWPSCSDKAHEPIVTRTITKTFSLPANESGCTISTVIRAAWALVLSGLVQSPDVIMGLTLAGRDIELPGIDNCAGPCLNTVPFRVLVK
>MGG_07858 | Magnaporthe oryzae 70-15 | 4777 aa | Domain C [2057:2328] (272 aa)
VNDVYPCTPLQDSLMALTAKDSTAYVLREVFDLPEHTDINRFKQAWEDVVAANDIFRTRIFHVAGHGSFSVVLDTPLEWTEVETLDEYLALDTAKEKHMNYGTRLVRFGLVSNHGSPQFVWTIHHALYDGFSYGLTLEAVDQAYQGMGLPPTRPILDLVRYLGQLPQDGVADFWTGNLEACQAIPFPPVAPGQICIADNTVKHSVKFRRPPRSKFTAATVLKAAWSILMARVSESTDVVYGLTSFGRDVPIDDVDIINGPLLTTTPVRVQVD
>MGG_07858 | Magnaporthe oryzae 70-15 | 4777 aa | Domain C [3144:3424] (281 aa)
IADVLPCAPLQPGLIALTAKDSQAYVLREVYRLPAKLDVARFKQSWEAVARDAGILRTTIVNIDELNSFYQVIRGVNNKVIEWRTGKSVKGYLDEDKRLPFQLGTPFSRLAIVDTPFTGSYFIWSIHHSIYDGWSKNLILRRVQAAYESSSPQPVIEPTPPFSRFIAHLQQTDPEECKAFWQNQFKGISAPAWPPLPNQQFNPLLDGEVAITLPFERPAGSRFTTSTIIKAAWALVQGCHSGSPDDVLFGVIQSGRDTPVQGITEMVGPCITTVPLRIALD
>MGG_07858 | Magnaporthe oryzae 70-15 | 4777 aa | Domain C [4289:4594] (306 aa)
LTPMQQYYANLALGNDELSRQTDARFNHSFCIKLKRPINPAILSSAYSQLISRHMMLRVRLQRCGKEQAACGFRQFVSPDIKRSFRLREWSNVASVDDVKDRLEDARITLDLENGPISSLDLVSTTAGDSFLYIVAHHLVVDLVSWNSILRDFDDLLSKGAFSHEEPGPFPLWAQKQAEYARLHLDPKTTLPAPIPAADFAFWGMADADGNLVPNLARDAIHHTICIPEAATAMLLRESHAKHEAEPMDVLVSALTRSFFLVYGQTRESPPAIFRFGHGREDIEGLPDVSSTVGWFSTLSPLHVPV
>MGG_12447 | Magnaporthe oryzae 70-15 | 4034 aa | Domain C [2607:2900] (294 aa)
RTVPVSFGQSRFWFLGSYNPDPLAFNITSLMRISGPLRTNDFGKAVDKVLNHHEALRTSFVSENDAPVQKIWSSPAFALEQRKIADDESEVVKAYTEVQNTRYNLEAGQTMRIMLLTKSPTKHVLVLGYHHINMDGVSFEVLFSDIEKAYNRTPLDRSVMQFPDFTIREAGEYKSGAWRSELQYWQSKFTSLPEPTPLLSVSKRRTRPVNLSYTTHSVSRRINAEQSQAIHTVGRKFKATPFHFYLSVFKTLIARFSGADDFCIGIADANRKEDKVMGAVGLYLNLLPLRVRSA
>MGG_14897 | Magnaporthe oryzae 70-15 | 4269 aa | Domain C [2707:3018] (312 aa)
APLSFNQERLWFLQHFLSDPCTYNETAMYRLRGPVDAKRLEAAFYQVLARHEIFRTRYQNDAVTGAAVQQVLAAHHHVDHSSRAFRSVDATHEKGEQRQTTIIETEFDAMVNRKWALSTGASIGMTLIVLPSSSSSSPHRPEHVLILGAHHIAVDGTTWTIFFRDLDRAYTAGRLSPSAGPQYADFAMQQRSKTPANHGADMEFWSAELSGLPSEPIPLFPQAKTTRRAPLDRYGSVTARCRLDAAAASEVKRTSARLHMTAFGLHMAVLSVLVSHLSGTSDLCIGFCDGGRPDAFAETAGFFVNMLPVRLD
