# Supplementary material for: CusProSe: a customizable protein annotation software with an application to the prediction of fungal secondary metabolism genes
Source: Sci Rep. 2023 Jan 25;13:1417. doi: 10.1038/s41598-023-27813-y (PMC9876896; doi:10.1038/s41598-023-27813-y)
Supplement: Supplementary file 1 — Supplementary Information. [file 41598_2023_27813_MOESM1_ESM.zip › Supplementary_Information_Oliveira/Data S1/PP-binding.fa]

>MGG_09589 | Magnaporthe oryzae 70-15 | 3866 aa | Domain PP-binding [2576:2634] (59 aa)
AALAQKLENLLQLQPGSINMDGSLISLGIDSLLAMEVGSWLRNTVGAEVSVLQILGGAT
>MGG_09589 | Magnaporthe oryzae 70-15 | 3866 aa | Domain PP-binding [3788:3860] (73 aa)
NELLCIWMDLLPDLPNQGVLSPGYTPDTDFFRLGGNSTTLVALRNAIRRRWGINVPLLKLFEATTLRSMTALI
>MGG_013767 | Magnaporthe oryzae 70-15 | 2640 aa | Domain PP-binding [2550:2629] (80 aa)
AASHEAAAQIICDALVKRISRTMRIAEPDIDIGKPIHAYGVDSLVAMEIRNYLASECGAAISVLEIMGNKSMEVLSGDVA
>MGG_08285 | Magnaporthe oryzae 70-15 | 2360 aa | Domain PP-binding [2277:2354] (78 aa)
PQAAEYVTEALVHKAAGILQIPPVEVDPSHPLYEYGVDSLVAIEVRNWINLAMNANIALLEIMGGESISQFAVKVAER
>MGG_14767 | Magnaporthe oryzae 70-15 | 2055 aa | Domain PP-binding [851:911] (61 aa)
LASLWARVLGTDVEIGLRDSFFGIGGDSLRAMKLVSAARGEGIALTVAQVFDNHTLVDMAA
>MGG_14767 | Magnaporthe oryzae 70-15 | 2055 aa | Domain PP-binding [1512:1575] (64 aa)
RLRSLWAQILYIEADGIGADDSFFKLGGDSIGAMKLVSEARPAGFKISVAQIFKTKTLAAMAEM
>MGG_15248 | Magnaporthe oryzae 70-15 | 1611 aa | Domain PP-binding [15:73] (59 aa)
LSCAALVLGKPLDDVDLQKSFVVNGGDSLRAILLQSMLREHGYNITREDLLTSPTIGDV
>MGG_15248 | Magnaporthe oryzae 70-15 | 1611 aa | Domain PP-binding [1078:1146] (69 aa)
EVVAAAFCAVLQRPAARWPIDRNQSLGELGGHSMEQIKLARHLAKTLGIPVSLRTVISNPSIKALAGAI
>MGG_08281 | Magnaporthe oryzae 70-15 | 1860 aa | Domain PP-binding [1427:1489] (63 aa)
VNAIIQSIATETGCPVSRLTDDQNLADLGVDSIMAIQITSSVMAETGYDLAPSIFLECLTINH
>MGG_07858 | Magnaporthe oryzae 70-15 | 4777 aa | Domain PP-binding [821:888] (68 aa)
KAIAGLWAEVLHLPASLIGRQDTFFRLGGDSVAAMKVAAACNNRQNGLIISVADIFRHPKLSDLAANI
>MGG_07858 | Magnaporthe oryzae 70-15 | 4777 aa | Domain PP-binding [1910:1974] (65 aa)
EVLMELWAEVLQIDLLSHAIGSDDSFLEMGGDSIAAMQLVSRAKMAGLELSVRGIMKTPTFANMV
>MGG_07858 | Magnaporthe oryzae 70-15 | 4777 aa | Domain PP-binding [3037:3097] (61 aa)
ILNLVAQSLGRDATSIGVDDNFLALGGDSITAIQLTAAARAAGILLTHEDVFRHPCLADMA
>MGG_07858 | Magnaporthe oryzae 70-15 | 4777 aa | Domain PP-binding [4149:4214] (66 aa)
KTIHQVWCDVLNLQAKEVGITQDFVTLGGDSILAMAMASKLRKAGFQVSITDLLITRTIAKLAARI
>MGG_12447 | Magnaporthe oryzae 70-15 | 4034 aa | Domain PP-binding [2422:2505] (84 aa)
EAKSSEEVLDILKDAFTAKLVSSLQADPDSNLLEVDLETLGMDSLVAVDLRSWFLAELSVDVPVLKILNGSTARLLLEFVQGLI
>MGG_12447 | Magnaporthe oryzae 70-15 | 4034 aa | Domain PP-binding [3609:3674] (66 aa)
KLWKQVIPRDVVSQYSITPQSDFFHVGGTSLLLVNLQSLIAREHGRAPPLHAMFESSTVAAMTDLV
>MGG_14897 | Magnaporthe oryzae 70-15 | 4269 aa | Domain PP-binding [2522:2594] (73 aa)
AELTAAIRDALAQKMEKMLQVQPGSLDMASPIVGLGVDSLLAMEVRQWVQKTVGADVSVLKILGGATGDMLAA
>MGG_14897 | Magnaporthe oryzae 70-15 | 4269 aa | Domain PP-binding [3824:3868] (45 aa)
DFFRVGGSSITLVVLRDAIRRRFRAHVPLLPLFENSTLGSMAAVV
