# Supplementary material for: CusProSe: a customizable protein annotation software with an application to the prediction of fungal secondary metabolism genes
Source: Sci Rep. 2023 Jan 25;13:1417. doi: 10.1038/s41598-023-27813-y (PMC9876896; doi:10.1038/s41598-023-27813-y)
Supplement: Supplementary file 1 — Supplementary Information. [file 41598_2023_27813_MOESM1_ESM.zip › Supplementary_Information_Oliveira/Data S1/AT.fa]

>MGG_09589 | Magnaporthe oryzae 70-15 | 3866 aa | Domain AT [584:911] (328 aa)
VFTGQGAQWPAMGRELILQEPVFRRSIEACEAALSNLPDAPDWSLKAELLKTDQEDSRMSEAVLAQPATTAVEIGLVDVLASKGIRFAAVVGHSSGEMAALYAAGFLSLQDAVRIAYYRGLHASRLANDNGAMLAVGLSWDAAARFCDGDRFRGRLWRAAKNSPSSVTLSGDAGAVAEAEAVLKAQNTTARRLKTDKAYHSPHMQACADAYLDSLRACGIKPRVPARRDCVWISSVDGHANRYWASRNGDDGTAELLTSLAGPYWNENLVKPVLFEDAIVAALTNGGPFDACIEVGPHPALKGPVGQSIQPHLPRRKALPYCGALNRG
>MGG_013767 | Magnaporthe oryzae 70-15 | 2640 aa | Domain AT [579:903] (325 aa)
IFTGQGAQWFAMGRELLAYDVFRASVAEADAFIAGTLGGGFSVLEELARRDADATKIDQPLYSQTLCTVLQVALVDLLASWNLLPRRVVGHSSGEIGAAYAAGALDRQSAWKVAYCRGVVSAKPAAGDKRGAMMAIGCTAEEVAPIIAEVEEKLGAGELVIACYNSPHSLTISGDEAKVDALVEIASSRKLFARKLRVPKAYHSSHMLPVSDEYRSLMGTLTGTPSPDVQVASSVTGGLIPAGDMTSADYWVQNLVSPVRFSQALVALCTANVARKQLKVGGGAELPVSHLVEVGPHGALQAAARDAVLSDPNYRHLRYVSVLTR
>MGG_08285 | Magnaporthe oryzae 70-15 | 2360 aa | Domain AT [525:851] (327 aa)
VFTGQGAQWAGMGIQLLSRPVFAASVAASTAYLARLGCEWEPVRELEKRGDESRLGRAEVSQAICTVLQIALVDELRSWGVRPARVIGHSSGEIAAAYCLGALSHSDAIAAAYFRGKASAAVAEASSKQATEMGMMAVGCSREQAQELIAGQNGCVDVTVACVNSPESITLSGHATELEKMAEVLQEHSIFHRRLKVEIAYHSPLMAAVSDKYLSYISHIEPREASDAMSEPAPIMVSSVTASEATPDMLGPYYWLANMMSPVLFSDGIVELVRPCIDGNHTREEEVNTIDMMIEIGPHSTLAGPVDQTLSRHGLRDMEYHSVLLRG
>MGG_08281 | Magnaporthe oryzae 70-15 | 1860 aa | Domain AT [661:973] (313 aa)
WVFSGQGSEYPDMGSELYQTSPVFRDTVDRCVHLCANQGFPSFSDMMLSDGAGAKHDSSGVDRTVKKHLALVTLELALAAFWRHAGVEPSVVVGHSLGEYAALHVAGVLSLADVLHLVGNRARRLAAVCEPGACGMLAVSASADAVGAFLHRRRGGLLSSCSIACINAPNAVVVSGSAADLLAAQEALGQKGIRSQRLAVDFGYHSAQMDAVTSDLERLTAAVSFSAPKLAVASTMLASVVKASDKITINADYLALQTRRPVNFVGAVQAANASLGGTDKAIWLEMGPRAVCASLVRSILPVSGRASTLVLST
>MGG_12447 | Magnaporthe oryzae 70-15 | 4034 aa | Domain AT [560:878] (319 aa)
VFTGQGAQWARMGVDVINASPAARAIFEDLEQSLKTLPEEDRPSWSMLEELLAPPETSRVYQANISQTVCTAVQVMMVQLLRAAGIEFSCVVGHSSGEMAAAYTAGYLSARDAVRAAYFRGVHSQLAKGSNGQPGGMIAVGTNFEDAEELCELDDFKGRLCVAASNSAELVTLSGDLDAVQEVKKILDAEEKFNKQLQVDKGYHSHHMLPCSEPYVASLQKCGIQAQVPGDATACRWISSVYVDDMTNLDCRVQDRYWIENLAKPVMFSQALSHALGGDDKFDSVIEVGPHPALKGPASQTIQACLGERLPYFGCLSRG
>MGG_14897 | Magnaporthe oryzae 70-15 | 4269 aa | Domain AT [615:1086] (472 aa)
DALATLPVVADRPAWSLAEELSRGEKQSRIAEAEFAQPCTTAVEIALVDVLAAHGVRFSAVVGHSSGEMAACYAAGILTLRDAVRIAYYRGRHARLARSSGAMLAVGLGWDAAEEQITAVQRWRGRLWLAARNSPSSVTISGDADAVEEAHAELQQRGVFSRLLRTGKAYHSPHMEPPAGPYLQSMRACGIKPTKPTGRSPCVWISSVTGTADMFWDGDFGGLASGQYWVDNMVQPVLFADAVTAALTNGGPFDAAIEVGPHPALKGPVGQTVQAHLKRTIPYCGAMNRGADCVTSLSEALGFLWRGFGGGALRHPQDPGEPRPRMVKDLPPYAWDHTTSLWRESRVSRNHRLRPQDRAFLLGRRCPDDTDAEPRWRNMLSLAELPWLRGHAFEGEALYPAAAYLVMLLEVAQFLAAGREVAFVQLSDVSFNRTLAIPEGGRAVEIITSAKVEERKGLRDGIRASVGFSVCR
