# Supplementary material for: CusProSe: a customizable protein annotation software with an application to the prediction of fungal secondary metabolism genes
Source: Sci Rep. 2023 Jan 25;13:1417. doi: 10.1038/s41598-023-27813-y (PMC9876896; doi:10.1038/s41598-023-27813-y)
Supplement: Supplementary file 1 — Supplementary Information. [file 41598_2023_27813_MOESM1_ESM.zip › Supplementary_Information_Oliveira/Data S1/Trp_DMAT.fa]

>MGG_10953 | Magnaporthe oryzae 70-15 | 459 aa | Domain Trp_DMAT [91:458] (368 aa)
FWWNTTGRFFATLLEQAGYSATEQYRELFFYAMHVAPELGPAPDSQGNVQRWRSPGTPDSTPIDFSWEWGLDGNGVVRYSFEPIGPNAGTPLDPLNSHATEDWINRLDRQGLVQGLDLEWYKYFTKTLLFAPEDDSRTSKTTEDFIEETTPRAGTVVALDLEKRGPVMKIYIYPGLKAAEMGIDALELVARSIRGLPPAQYASLRDNVEPLLEYLQGRGAQKWGFETGILSIDLLDPAEARIKIYVRAPHTSVEYLMDALTLGGKLDLSEAGGYSKKALADLVDFWNMLLGDSPDELPPDHPGRARPGFYYTVKAGRPVSPKVYVSPFWFVKSDKEVMQRMRNYLSTREDEPDMLGQMARYEGALESY
>MGG_06540 | Magnaporthe oryzae 70-15 | 409 aa | Domain Trp_DMAT [47:401] (355 aa)
WWWSRCAPLFYTILNASGSYTPEQMAEHMRVVRDVVIPSLGPRPSKAAAKGLITLDGTPFEPSWNFTRGRSVVRYAFEPLWDTGSNPEEPFGGRQVPEFARVLSRVAAPDTHLGWFDQIWARWNVAGDEAARAKRALIAHGKPASARVPQLFLAFDHHGAERRLKSYHFPILKHLATGVSTEKLVLDMMTDLRPGGDELRAAAAKMKTFFDRTKYPAAAEMLSIDCVDPRTARVKIYARTQSNSLDTVRETMTLAGLQTDEQTMEGVARVAKFWHLLLDERGGMERGQNKELRVKATHHTGICFVFEIRPGSDRVSVKPQMPWCQTNGTDARGAENFAAVLKMFGWEDHVDRFEK
>MGG_12480 | Magnaporthe oryzae 70-15 | 404 aa | Domain Trp_DMAT [14:363] (350 aa)
YWWQFVEPSLSSMLEYAGQYTPEEQDSHLEWYATQVTPIFGIQPSEETPDPNPFTHDSSPCHISINWCSKGKPTVRSGMTRPHDVFNSQAFVDELQPAMETSDQPDRAIFDGLAKSLFLKDPQEIAKVKAVVPPHLHTRIPNIGIAWDLVGAKRKLKLYHNPQAKKLATSRTGNDIIVSSIRALANDGYNYNEAMDVLERYVTELNPEKLELIIIGMDAAEPTLPTTRIKPYGIVAEANSWETVKNIYTLGGQVLNQERKQGLDILRSIWDLMRCHRGQRLADDYHMPKNDSSSTRGVLTPSFEVKPGQSLPDVKVYVSQWQFAKTDREIAECTVEIFKRLGWQKEADSY
