# Supplementary material for: CusProSe: a customizable protein annotation software with an application to the prediction of fungal secondary metabolism genes
Source: Sci Rep. 2023 Jan 25;13:1417. doi: 10.1038/s41598-023-27813-y (PMC9876896; doi:10.1038/s41598-023-27813-y)
Supplement: Supplementary file 1 — Supplementary Information. [file 41598_2023_27813_MOESM1_ESM.zip › Supplementary_Information_Oliveira/Data S4/phytoene.fa]

>sp|P37295|LCPS_NEUCR Bifunctional lycopene cyclase/phytoene synthase OS=Neurospora crassa (strain ATCC 24698 / 74-OR23-1A / CBS 708.71 / DSM 1257 / FGSC 987) OX=367110 GN=al-2 PE=1 SV=1
MYDYAFVHLKFTVPAAVLLTAIAYPILNRIHLIQTGFLVVVAFTAALPWDAYLIKHKVWS
YPPEAIVGPRLLGIPFEELFFFVIQTYITALVYILFNKPVLHALHLNNQQNPPAWMRVVK
VTGQVVLVALSVWGWNAAQVHQETSYLGLILVWACPFLLAIWTLAGRFILSLPWYATVLP
MFLPTFYLWAVDEFALHRGTWSIGSGTKLDFCLFGKLDIEEATFFLVTNMLIVGGMAAFD
QYLAVIYAFPTLFPKVNRYPTTHMLLQSRLINTSRYDLERIEGLREAVERLRLKSRSFYL
ANSLFSGRLRIDLILLYSFCRLADDLVDDAKSRREVLSWTAKLNHFLDLHYKDADATEDP
KKKAERIDAYIKTAFPPCAYQALHLLPTHILPPKPLYDLIKGFEMDSQFTFHGTSDSTDL
QYPIADDKDLENYAIYVAGTVGELCIALIIYHCLPDMSDTQKRELETAACRMGIALQYVN
IARDIVVDARIGRVYLPTTWLKKEGLTHKMVLENPEGPEVIERMRRRLLENAFELYGGAR
PEMQRIPSEARGPMIGAVENYMAIGRVLRERKEGTVFVRMEGRATVPKRRRLSTLLRALY
EQ
>sp|Q0V6M5|LCPS_PHANO Bifunctional lycopene cyclase/phytoene synthase OS=Phaeosphaeria nodorum (strain SN15 / ATCC MYA-4574 / FGSC 10173) OX=321614 GN=SNOG_00339 PE=3 SV=1
MGFDYAIVHVKYTIPPAVLLTLLYRPLFTKLDAFKVLFLVTVAVTATIPWDSYLIRTNIW
SYPDHVVIGPTLLDIPLEEVFFFFIQTYNTTLLYLILSKPTFQPAYLRAGRPTASSPWKY
QKLAGQLFLVGATVWAGLRVHENAKGTYTGLIVVWAAPIILLQWTLAYQFILGLPWTNTV
LPIAIPTLYLWLVDTLALRRGTWVISPGTKYGVHLWDGLEIEEALFFFVTNTLIVFGQLA
FDNALAVLYTFPALFPKPPSMPTPLDLINALWVSPYKYDRARLAGLQDAVLRLKRKSRSF
YLASATFPGPLRSDLLLLYSFCRVADDLVDNAATAEEAKEWISKLHQYLDLVYSDAKSST
VSEDFVQAHFPSDARSALLQLPAHKLPRQPLQDLLHGFEMDLAFNTSSPIKTETDLRLYS
ERVAGTVAQMCIELIFRLYPSNMTSGEERKVVDAGNQMGMALQYVNIARDISVDAHIGRV
YLPLDWLQESGLTYDEVLISPEGARMESLRMRLLEKAFSIYDGARGAIETLPVEARGPIR
VAVESYMEIGRTLRQKGYTVRAGRATVSKWRRVIVAWRTLNKSIA
>sp|B2WAQ3|LCPS_PYRTR Bifunctional lycopene cyclase/phytoene synthase OS=Pyrenophora tritici-repentis (strain Pt-1C-BFP) OX=426418 GN=PTRG_07366 PE=3 SV=1
MGFDYALVHLKYTIPPAVLLTWLYRPFFTKLDVYKVGYLVSIAVASTIPWDSYLIRTGIW
SYPTHVIIGPKLCDIPLEEVFFFIIQTYNTSLLYLLLSRPTFQPVYLNTERGAARRQWRY
MRLAGQVFFLALIAWGWRCIRHGGLGTYTGLILVWAGPFLLMLWSLAYQFILALPVTNTA
LPIFLPTLYLWVVDTLALRRGTWVISTGTKYGLHLWDGLEIEEALFFLATNALIVFGQLA
FDNALAVLYTFPHLFTGPSLLPSPVLLMRALLTPCSKYHDARIKGLDEAVNRLKRKSRSF
YLASATFPGPLRADLLLLYSFCRVADDLVDNASDADEARAWIAKMRKFLNNVYSDKLPQS
VVHSQICDDFPPSTQSALLQLPATKLSPQPLEDLLHGFEMDLAFQQGPIIRTMEDLRVYS
ERVAGTVAQMCIQLIFYWYPSTLDTEEKNVIVAAGNSMGVALQYVNIARDIEVDAQIGRV
YLPLNWLSEAGLSYDDVLKKPNQAQIQTLRKHLLNHAFSVYEKAKDSIERLPIEARGPIR
VAVESYMEIGRILRSEQYQVKAGRATVPKSRRIMVAWRTLNSK
>sp|D1Z4K7|LCPS_SORMK Bifunctional lycopene cyclase/phytoene synthase OS=Sordaria macrospora (strain ATCC MYA-333 / DSM 997 / K(L3346) / K-hell) OX=771870 GN=SMAC_01277 PE=3 SV=1
MYDYAFVHLKFTIPLAVLLTAIAYPVLNRIHVIQTGCLIFIAFTAALPWDAYLIEQKVWS
YPPEAIVGPRLLGIPFEELFFFVIQTYITALVYILFNKPVLHALHLNNQRNPPAWMRIAK
VTGQLILVALSVWGWKAAQVNQKTTYLGLILVWACPFLLAIWTLAGRFILSLPWFVTVLP
VVLPTFYLWAVDELALHRGTWSIGSGTKLEYCLFGKLDIEEATFFLVTNMLIVSGMAVFD
QYLAVIYAFPTLFPKVNRYPTPLMLVQSRLVNTTKYDLERIEGLREAVERLRLKSRSFYL
ANSLFSGRLRIDLILLYSFCRLADDLVDDAKSRLEVLSWTAKLNHFLDQHYGDSDATEDP
KQKAERIDAYIKEAFPPFAYQALHLLPTHILPPKPLYELIKGFEMDSQFTFHGSSDSTNL
KFPIAHDKDLKTYAIRVAGTVGELCIALIIHHCLPDMSDSQKRRLESAACRMGIALQYVN
IARDILVDAQIGRVYLPTSWLKEEGLTHKAVLDNPEGPEVIEKMRRRLLDNAFELYREAR
PEMQQIPSEARGPMIGAVENYMEIGRVLREKKVGQVFVRKEGRATVPKQRRLRTLLRALY
EQ
>sp|E3Q717|LCPS_COLGM Bifunctional lycopene cyclase/phytoene synthase OS=Colletotrichum graminicola (strain M1.001 / M2 / FGSC 10212) OX=645133 GN=GLRG_02475 PE=3 SV=1
MGYDYALVHVKYTIPLAALLTVFSYPVFTRLDVVRTLFIVTIAFVATIPWDSYLIRTNVW
TYPPDAVLGPTLYDIPAEELFFFIIQTYITAQLYIILNKPVLHAQYLNSPATLPQWIKSG
KLVGQLALSGSVLLGTWLIAKKGEGTYLGLILVWACTFALFTWTITAHFLLALPLACTAL
PILLPTVYLWIVDEMALGRGTWAIESGTKLELQLFGSLEIEEATFFLVTNMLIVFGIAAF
DKAVAVCDAFPEKFDKPADALAMSLLRARVFPSSKYDMQRILGIRQAAARLAKKSRSFHL
ASSVFPGRLRIDLTLLYSYCRLADDLVDDAATPEEAAVWISKLDRHLSLLYKDPDATSTP
LASKYAAENFPPSALSALDMLPTSLLPREPLAELLKGFEMDLSFSNSAFPIADPEDLELY
AARVASTVGQACLELVFCHCQHGLPDYMKAYLRNTARQMGLALQFVNISRDIAVDAKIGR
VYLPTTWLKEEGLTPEDVLKSPNSEGVGKVRRRILAKALDHYGEARDSMKWIPSEARGPM
IVAVESYMEIGRVLMRNGGSAAADGSGRATVPKSRRIWVAWSTLMAA
>sp|B2ATB0|LCPS_PODAN Bifunctional lycopene cyclase/phytoene synthase OS=Podospora anserina (strain S / ATCC MYA-4624 / DSM 980 / FGSC 10383) OX=515849 GN=Pa_1_15240 PE=3 SV=1
MAYDYALVHLKYTIPLAALLTVIAYPIFHRIHFLQIGSLIVVSFLATLPWDSYLIRSNIW
TYPPDAIIGPRLYGIPIEELFFFVIQTYITSLFYILLSKPLFHPLYLSTQRNPPQRIARG
KVIGQGILVALTLYGVHQIRTGGPGTYLGLILAWAFPFALLTFTVAGRFILTLPLTSTVV
PIIIPTVYLWLVDELALGRGTWAIESGTKLGWCLFGVLDIEEATFFLATNILIVFGMAVF
DQYLAIIFAFPHLFPKVPRSPTPLMLVQSRFSNTKQYDLERIAGLSDAVTRLKAKSRSFY
LANSLFTGRLRIDLILLYSFCRLADDLVDDSTSRTEVKSWTTKLYKFLDLHYKSDVKANK
ARINDYIDEAFPPEAKSALKYLPATILPSQPLYQLIEGFELDSQFSFHDSSESAKYPIVD
EDKLNYYGQCVAGTVGELCVALIIEHCEPEMPDERKKMLMSVSRTMGVALQYVNIARDIV
VDAEMGRVYLPTTWLKEEGLTPEDVVAHPRGKHVENLRRRLLSEAFKLYDEARPKMNGIP
KEARGPMIGAVETYMEIGRVLRELEGGVELERGKATVPGGRRLKTVLKALFSA
>sp|E4UPP6|LCPS_ARTGP Bifunctional lycopene cyclase/phytoene synthase OS=Arthroderma gypseum (strain ATCC MYA-4604 / CBS 118893) OX=535722 GN=MGYG_02096 PE=3 SV=1
MGLDYLMVHVKYNLPPALLLTILYKPFFTRLEVHKIVLLCTIAVVWTIPWDSYLIRTRIW
SYPADSVLGQTLFQIPLEEVFFFIIQTYNTSLLYIIFNKRLVLPSYLSGPTKPLAQGLFG
PITHRTQRDLGTLFFTGILILGISFIYIGGEYMYLGLILSWVSPILVMQWVLMYRFLLAL
PPASVWVPIALPTLYLWVVDTLALRRGTWVIESGTKVDIQLWEGLEIEEALFFLVTNVMV
VFGIAAMHNAAALFEYKAFISTTAMGDTPSIYQLITLFLTSSRLYDTNVLQEMSQAVTLL
KQKSQSMYLGSAMFEGQLRLDLIALYSFCRKADDLIDDAPDRETAKYWIEQCEKALELRF
KLKETALDDTEAYQLLTKSIPQPLHAAAHLLPASRLPKEPLSCLLQGFEIDLKFDFEKGS
FPIATEHDLEVYAYHVAGTVASLLLELVFRHHPVSISEAERLRVISAGEVMGRALQYTNI
ARDITRDAEIGRVYIPSSWLAEEGLTPSMVISHPRNSKLIPLRRRILEKADKCYCETQEA
ISKLPSNVQGPVRATVTAYMEIGQVIRENETKIWNGKLKVSRWRRFKRAWLAML
>sp|D4D802|LCPS_TRIVH Bifunctional lycopene cyclase/phytoene synthase OS=Trichophyton verrucosum (strain HKI 0517) OX=663202 GN=TRV_03236 PE=3 SV=1
MGLDYLMVHVKYNIPPALLLTILYKPFFTRLEVYKIVFLCTIAVVWTTPWDSYLIRTRVW
SYPADSVIGHTIFRIPLEEAFFFIIQTYNTSLIYILFNKRLILLPYLSGPIKPLTQGLFG
TVALRTWRDFGILFFTGISVLGISCIRAGGEYMYLGLILSWISPILLLQWPLMYRFLLGL
PPASLWVPIVLPTLYLWIVDTLALRRGTWVIESGTKVDIQLWDGLELEEALFFLVTNVMI
VLGIAGMDNAIALFEYKAFVSTTAVGETPSIPRLLTLFFTRSRRYCDTNVLREMSQAVTL
LKQKSQTMYLGSAMFEGQLRLDLVALYSFCRKADDLIDDAPNRATAQYWIKQCEKALELR
FKLKGAALDNTAAYQQLTKSIPPQLHAAVHLLPASRLPKGPLSDLLKGFEIDMKFDSERG
IFPIATEHDLEVYAYHVAGTIATLLLELVFRHHPVSISDSERLRVISAGEGMGRALQYTN
IARDIVRDAEIGRVYIPSVWLAEQGLTPSMVVNQPRNPKLIPLRRRLLDKAEKCYRDTQE
AISELPANVRAPVRATVTVYMDIGQVIRENEMKVWNGKLKVSRWRRFKGAWLAMS
>sp|Q4P0S6|LCPS_USTMA Bifunctional lycopene cyclase/phytoene synthase OS=Ustilago maydis (strain 521 / FGSC 9021) OX=237631 GN=UMAG_06287 PE=3 SV=1
MTSLDEPSQDWPACTLSYRHFHLLWTLPVCGVLLVIARPFLTKLDRAKLILLPIIAFVWT
TPWDNLIVRNRAWSYHRHCIWFTIGYVPIEEYFYFIIQSLISTLWCTLITRWTLPNLYLT
PSTPARRPLAPFAVATCVVCFVLGLQASVPATHTYYFGMISWWSSMPLALLLWGSIDFVR
NMGVGAGFIPFAISVLGPTLYLWSSDIYALRRGTWHINQATSLNIFPIPDLPIEEMLFFL
VTNVILVSACFTFDRCVAICRLSAPDHQPPLSPSYLPLGSLATYTKLWAAFVRSDRSSLP
TSCASASVEPQDLSASLQVLRAASKSFNAASLLLPWDLRTDLGCLYAFCRVADDLVDDHA
QELQAKAKNLDVVRDIVDAVYADSIVDRKQHLSTPIGERLRILLASAALSDKIKQDTRAA
ATSIAPLTQYIPKRLWYEMLQGYSADLRFQHQDARQRTRLQSMDDLVEYSQCVAGVVGEM
CIRVILGRCGSTVPLDLEVDRKIALRASKTIEQSINVKPLDLNRTADVHTLLYEARRMGV
SLQLVNIARDVVPDSVELRRCYLPADMFDKEEDDGMYEALLKGRVALPRHASKLVHGAEE
QGVVRPQDVRKYALRLLEISQRLYDESYPSLRQIPNRPARAGLKAACSVYAAIGKRIQAQ
TEDEISSGRRARMSNLDRILRAISAVYFDV
>sp|Q2U4X9|LCPS_ASPOR Bifunctional lycopene cyclase/phytoene synthase OS=Aspergillus oryzae (strain ATCC 42149 / RIB 40) OX=510516 GN=AO090020000159 PE=3 SV=1
MGLDYILVHVTYNIPLAGILTLVYWPFMTRLDWQKISTLVIISLVATIPWDSYLVRHRIW
TYAPNGVIGWTLYDIPSEEVFFFIIQTYNTSLVYLILTRWLVLPMYLGTVARKETLIGAS
ILLLAISVGLIALCFGDHFTYFGMIITWAGPFLLIQWVFSSGFIIALPKLELMVSITLPT
LFLWTVDTISINQGTWTVEAPTKLGVQLWSGMDIEEVLFFLITNIVIVFGLVCIDYAIAM
ATCELVQSPQAVQSFPSYFRVLARFVTNKYHPDKQFVASLRKAVDRLAASSQSMYMGSAM
FQGPFRIDLILLYSFFRVADDLVDESQDTESARMIIEQCDQLLEAKFSHPELFPFSPGYQ
EAKHPAPPELIAAIDSLPVSRLRLEHLKGLIEGFRTDLTFSAKPGSFPFVTESDLDTYAY
HVASSVAASMLGLVVHHFPDHQFAINVFLRRRVVDAGERMGQTLQYINVARDIARDAAIN
RVYLPTTWLKQQGLGPEDVLASPTDSRLELVRDRLLDRAEFLSASAREEMKFLPDEVQGP
FLATVDSYLEIGAALRRGMRPRTLDDKLRLPLGTRLWVAYRAMAWRK
>sp|E6ZZ11|LCPS_SPORE Bifunctional lycopene cyclase/phytoene synthase OS=Sporisorium reilianum (strain SRZ2) OX=999809 GN=sr13176 PE=3 SV=1
MTRLYQPSQDWPACTLSYRHFHLLWTLPLCAVLFLVARPFLTKLDRAKLILLPIIAFVWT
TPWDNLIVKNRAWFYHRHCIWFTIGYVPIEEYFFFVIQSLISTLWCTLLTRWALPNLYLV
PSSPKRRRLATPAVVVCMLCFVLGLKAAVPETHSYYFGMITWWSSLPLALLLWGSVDFVS
NMGVRAGLAPFALSVLAPTFYLWASDVYALRRGTWHINEATSLNVFPIPHLPIEEMLFFL
VTNLILVSACFTFDRCVAICRQSVAENAPPLSPSYLPLGSLDTYTKLWAAFVRSDRPPVA
TSAASASVEPRDLAASLQVLRAASKSFNAASLLLPWDLRTDLGCLYAFCRVADDLVDDDA
QGLEAKSSNLDVIRAIVDAIYADSPEAAPQKQPSAQPVSDRIRTLLAPVALPDKVKQDTR
AAAASIAPLTRYIPKRLWYEMLQGYSLDLLFEHPDADKRTRLRTMDDLVEYSQCVAGVVG
EMCTRVILGRCGGAVPLELKVDRTIAVPSTKAAMAGKALDLTRADDVHALLYEARRMGVS
LQLVNIARDIVPDSVELRRCYLPTDMFDKQDARMQDALLAGHIAVRSQHTTTLEEKELVQ
PRDVRKYALRLLRVSRGLYDQAYPALAQIPNRPARAGLKAACSVYAAIGTRIEAQTETDV
AEGRRARMSNRDRMLRAVSAVYFGV
