# Supplementary material for: CusProSe: a customizable protein annotation software with an application to the prediction of fungal secondary metabolism genes
Source: Sci Rep. 2023 Jan 25;13:1417. doi: 10.1038/s41598-023-27813-y (PMC9876896; doi:10.1038/s41598-023-27813-y)
Supplement: Supplementary file 1 — Supplementary Information. [file 41598_2023_27813_MOESM1_ESM.zip › Supplementary_Information_Oliveira/Data S4/sesquiterpene.fa]

>sp|A0A5Q0QRJ3|AGR1_AGRAE Sesquiterpene synthase Agr1 OS=Agrocybe aegerita OX=5400 GN=Agr1 PE=1 SV=1
MCASATRPQPSASNNVKKIILPDLVSHCTFKLRHNRHRKQVTTETKKWLFKDGNLLGQKE
RAYHGLKCGLLTSMCYPDAGYPQLRVVNDFLTYLFHLDNLSDEMDNRGTTTTADEVLNSL
YHPHTWRSSARVGKMTRDFYKRLVLTASPGAQQRFIETFDFFFQSVTQQALDRASGVIPD
LESYISLRRDTSGCKPCWAMIEYANNLDIPDEVMDHPIIRSLGEATNDLVTWSNDIFSYS
VEQSKGHTHNMIPVVMYQEGLDLQAAVDFVGDMCRQSINRFVEEKARLPSWGPKIDQDVA
IYVQGLADWIVGSLHWSFETERYFGKSGRQVKASRIVDLLPRQRLP
>sp|Q9UR08|ARIS_ASPTE Aristolochene synthase OS=Aspergillus terreus OX=33178 GN=Ari1 PE=1 SV=1
MKKPNGTNGASSSLEPPPSTFQPLCHPLVEEVSKEVDGYFLQHWNFPNEKARKKFVAAGF
SRVTCLYFPKALDDRIHFACRLLTVLFLIDDLLEYMSFEEGSAYNEKLIPISRGDVLPDR
SIPVEYIIYDLWESMRAHDREMADEILEPVFLFMRAQTDRTRARPMGLGGYLEYRERDVG
KELLAALMRFSMGLKLSPSELQRVREIDANCSKHLSVVNDIYSYEKELYTSKTAHSEGGI
LCTSVQILAQEADVTAEAAKRVLFVMCREWELRHQLLVARLSAEGLETPGLAAYVEGLEY
QMSGNELWSQTTLRYSVVVD
>sp|B6H063|PRX2_PENRW Aristolochene synthase prx2 OS=Penicillium rubens (strain ATCC 28089 / DSM 1075 / NRRL 1951 / Wisconsin 54-1255) OX=500485 GN=pxr2 PE=2 SV=1
MATLTETITSLAQPFVHLEDTINSPPVKETIRPRNDTTITPPPTQWSYLCHPRVKEVQDE
VDGYFLENWKFPSFKAVRTFLGAKFSEVTCLYFPLALDDRIHFACRLLTVLFLIDDVLEH
MSFADGEAYNNRLIPISRGDVLPDRTKPEEFILYDLWESMRAHDAELANEVLEPTFVFMR
AQTDRARLTIHELGHYLEYREKDVGKALLSALMRFSMGLRFSADELQGMKALEANCAKQL
SVVNDIYSYDKEEEASRTGHKEGAFLCSAVKVLAEESKLGIPATKRVLWSMTREWETVHD
EIVAEKIASPDGCSEAAKAYMKGLEYQMSGNEQWSKTTRRYN
>sp|E9E766|BTPSL_METAQ Sesquiterpene synthase MAC_05714 OS=Metarhizium acridum (strain CQMa 102) OX=655827 GN=MAC_05714 PE=1 SV=1
MEKQHLKSQIAALRVPTFNIAWPERRSPKADVVEERMMKWADHHKLLVNGEYRDRVIRTR
YGLLAARCYPNAGEELLQAIADYFVWFFLADDLFVDRVEVVTDETIRNLTAMIDVLDRNV
AREEPVFGELAWLDVCQRLRDLLQPEAFQRFAQGMRLWATTAALQILNHQRPKSVGIREY
EAIRRHTSGLNPCTSLADAANKGSVQAHEFYQPDVQKLVLQTNNIVCWANDIQSLGMEIQ
QPGQFRNMVTIYIQQGQSLSEAVSTTTARVNNELSDFCKLADIVTAPSISDELRVYVDGL
KYWIRGYMDWVVHDTERYADKFIASDADDRCVSTLNPSLLNRSSSSATE
>sp|A0A0C3FBR2|TERS_PILCF Sesquiterpene synthase PILCRDRAFT_825684 OS=Piloderma croceum (strain F 1598) OX=765440 GN=PILCRDRAFT_825684 PE=1 SV=1
MPSQSLTIRLPKFEETFSVFPDNGLNPHYANSRAESRAWINQYHHAVCGPNMRTFMDKCN
FELAGALFYPYANEAGLRATMDLVNLLWLYDELTDTKTETEAVNAAHIVACALREPDFDD
GTWICSMIKDFNQRHISKAGPNTAYRFIYNFCNYVEAVGTEAGLRAKNEILDITTYISFR
RETSALRLTFDLVQYCLGIDLPQYVHDDPVFASGYNAAMDLVCWTNDLFSYNREQAKGHA
GANVVTVIMKSKGVDIQSAVDFVGGYCEALTSQLVEARRILLSRSHRVYSKDAVRILEAF
GDFVRGNDQWSFASERYFGQKNKVVKESRIVEIITPFSDLIAINE
>sp|A0A0C9VD04|TERS_SPHS4 Sesquiterpene synthase M422DRAFT_47084 OS=Sphaerobolus stellatus (strain SS14) OX=990650 GN=M422DRAFT_47084 PE=1 SV=1
MPLLSCSQTFRLPPLHETFSVFPDNGLNPNYNACRAQSRAWISKYNVQVCGPKMRAFMDN
CNFELSNAYVYPYAQPAGLRATMDLANILWLYDEYTDMQTGEDAAKAAVTVSKTLLNPEY
DDDTWICHMMRDFYVNHIQKCRPNVAHRFIENFCRYTEVVGTEAKLREKNEVLDIPGYVA
LRREISAVRTCFDLVEYCLDLDFPDYVHKDPIFVIGYNAAMDLVFWANDLFSYNSEQAKG
HAAANVVTVIMTSKKMNLQSTVDFIAGFCEALTFQLLDAKRALSLHEDPTFSRDAVRCLE
AFGDWVRGNDAWSFATTRYFGPENKIVKETRIVKLKAPVEESVALKE
>sp|A0A067SEC9|TERS_GALM3 Sesquiterpene synthase GALMADRAFT_104215 OS=Galerina marginata (strain CBS 339.88) OX=685588 GN=GALMADRAFT_104215 PE=1 SV=1
MNTTTRTFYLPRLEDTFSVFPDNGLNPHYAECRIQSQAWIDKYYKIVCGPKMRAYMDHCK
FELITAYTYPYASSDGLRKTMDLANILWLYDEFTDTLSGKDATNAAAIVIRTLRERDFDD
GSWICHMMRDFYAAHIEKFGPNVSRRFIDHFCQYVEGTGTEAKHREKDHVLDINAYIIMR
RAASAVLTAFDLAEYCLGIDLPQYVHDDPAFISGYNAGLDLVFLDNDLFSYDMEQAKGHC
TTNIITVVMKSKRIDLQSAFDFTAGYCESLTQQLIAAQISLASRTDPVFSNNAVKCLEAI
ANWVKGSDGWSFATERYFGKQNVIVKETRAVEMRKSFQDIAVLKE
>sp|E9F8R9|BTPSL_METRA Sesquiterpene synthase MAA_08668 OS=Metarhizium robertsii (strain ARSEF 23 / ATCC MYA-3075) OX=655844 GN=MAA_08668 PE=1 SV=1
MEKQRLKAQLSSLRVPLFSVPWPGQCSNKAEVVEARMMKWADEHNLLVTDEYRNRVIRTR
YGLLAARCYPNAGEELLQVIADYLVWFFLTDDLFVDRVEVATDETIRNLTAMVDVLDLNV
AGSPPVFGELAWLDVCQRLRRLLQVEAFERFAQGMRLWATTAALQILNHLRPTSVGIQEY
QTIRRHTSGMNPCTSLADAANKGSVQACEFYDADVQTLVRQTNNIVSWANDIQSLRREIH
QPGQFRNMVTICAQQGQSIQDSVETTATRVNKEIAGFCGLADAVTARPISDELHGLIDGL
KYWIRGYLDWVAHDTMRYADHFIESDADDRRFSAPDLSLLNKSCSSVTESTSSLV
>sp|A8NCK5|COP6_COPC7 Alpha-cuprenene synthase COP6 OS=Coprinopsis cinerea (strain Okayama-7 / 130 / ATCC MYA-4618 / FGSC 9003) OX=240176 GN=COP6 PE=1 SV=1
MPAALPYNVSRDNKWDIKKIIQDFFKRCDVPYQVIPYDTELWNACLKRAKEKGYPVEPDS
PMSLYRSFKVGVVITRTSYGHIQDYEILIWVATFTAFVTYADDAFQEDIQHLHSFARTFL
QNEKHEHPVLEAFAQFLRESSIRFSHFVANTVVSSALRFMMSIALEFEGQNVSVSTEARE
YPGYIRILSGLSDIYALFAFPMDLPRSTYIQAFPEQIDYINGTNDLLSFYKEELDCETVN
FISAAATSQQVSKLEVLRNAAEKAAYSYDVVVNVLKPYPEALAAWKSFARGFCYFHTSSP
RYRLGEMFHDFEHDLVCKCASCTEI
