# Supplementary material for: CusProSe: a customizable protein annotation software with an application to the prediction of fungal secondary metabolism genes
Source: Sci Rep. 2023 Jan 25;13:1417. doi: 10.1038/s41598-023-27813-y (PMC9876896; doi:10.1038/s41598-023-27813-y)
Supplement: Supplementary file 1 — Supplementary Information. [file 41598_2023_27813_MOESM1_ESM.zip › Supplementary_Information_Oliveira/Data S4/sesquiterpene_ABA.fa]

>sp|E5A7E2|ABL3_LEPMJ Alpha-ionylideneethane synthase abl3 OS=Leptosphaeria maculans (strain JN3 / isolate v23.1.3 / race Av1-4-5-6-7-8) OX=985895 GN=abl3 PE=2 SV=1
MLLYNSFTEGLKFTKTKILLRYYASALIDVPRDDVIEDAGVSKSQAMQNIRDRWYYPPDL
ANDLQDLDMPKAMKQEIFACAWEYTRCVIPQYTNWPRYVAFMRIIIIGIVAEFRGNLVDV
TAGDDMMGYNLSTVLDALFLGTADRENMCREYRSFLLITADKSSERRNGELFRRYVNALA
HSPRQWFRMRDADALARFTIAASLACNDLDDLKFSNMEYEILTEIGDTLYDAVAFFKHRS
EGETNSTFAYMPPDMRVEAFHQAREVLWAMDVALAPKTTLQGVINFVRFFGGPIHMMMRR
YRFVEEHLTIGQVETEKVVDQTRKNFKLWNRLDAKDAKAGDEKRYKDIVSNNSGEVMFPG
LVEFLENEDNCPDCCFRESYGAETKHQFGGVQICSACREEWGRYMKSLPDRAVKAFPELA
YVLSIP
>sp|A0A384JQC9|ABA3_BOTFB Alpha-ionylideneethane synthase aba3 OS=Botryotinia fuckeliana (strain B05.10) OX=332648 GN=aba3 PE=1 SV=1
MQQVITQTLVDDRFIQISDSKKSEGLATDSTKRQSQEQPIHDKDPIKAATAAMAATPLVK
EHQDTWYYPPDIANDLQSINLPAELKGEIFACAWEYTRCVIPNYTNWNRYVAFMRIIIMG
IIAEFRGEMVDVTASNNLLGYDLDATLAALFEGTPGHKEMAREYKTFLLITADKASERRD
GELFRRYVNALAQSPRHWFRMRDCDALARFTIASALACNDLDDIWFTEDQFEILTEIGDT
LYDAVAFYKHRAEGETNSTFAYMPEDLRIKAYSECREILWALDAAWARNPKLANVINFVR
FFGGPIHMMMRRYRFVEENLTIGKSETDKVVDQTRKNFKLWNRVDANKRSVLNTQRYKAL
IARSEELMFPGLAEFLEMGGDGICDKCKYRESYGAELSHQFGGVELCSECRLSWRKYLEC
FVERATKVFPELKTHFEVPV
>sp|L7IKV1|ABA3_MAGOY Alpha-ionylideneethane synthase abl3 OS=Magnaporthe oryzae (strain Y34) OX=1143189 GN=ABA3 PE=3 SV=1
MPPRFNDSWYYPDDIAHDLDGVEGLSEALKQEAYACAWEYTRCVIPQYTNWDRYVAFMRT
IIIGIIAEFRGELVDVAASDSIMGCYSLSAVLDALFEGTPGRELMVREYKTFLLVTSEKT
SKRRDSELFRRYVNGLAASPRSWFRMRDCDALARFSLAAALACNDMYDVFPTDEQFELLT
EIGDTLYDAVAFYKHRSEGETNNTFAYVPADMRIQAFRVAREMLWALDVAYAHKPEGAIL
VNFIRFFGGPIHMMMRRYRFVEEDLTVGKPETAAVVAETRRNFKLWNRVDAQVAAPGQTS
SDNSSDNRSSSISSTSSTGTDGSGAGDASSVHSSGVHSDATSIEPEKEDQSSVFEAPGAD
RFRSLLARSKELMFPELRAYLSRSGEPHCNRCLYRSSYGAQQIHRFGGVELCRGCRAMWR
GYVESLPERVQEAFPDVVLKAPPPPSPRRAVPADGEADSAAGQRSKRLREDLTAAGEYTT
VAETVPAEDVPRSAPDIMEDVLQAECAIDDMRSAVAVF
