# Supplementary material for: CusProSe: a customizable protein annotation software with an application to the prediction of fungal secondary metabolism genes
Source: Sci Rep. 2023 Jan 25;13:1417. doi: 10.1038/s41598-023-27813-y (PMC9876896; doi:10.1038/s41598-023-27813-y)
Supplement: Supplementary file 1 — Supplementary Information. [file 41598_2023_27813_MOESM1_ESM.zip › Supplementary_Information_Oliveira/Data S4/C_ter_PTdom.fa]

>A2PZA5|Fusicoccadiene synthase|Phomopsis amygdali|335-719
TQLEWMRQGLPSLESCPVLARSPEIDSDESAVSPTADESDSTEDSLGSGSRQDSSLSTGL
SLSPVHSNEGKDLQRVDTDHIFFEKAVLEAPYDYIASMPSKGVRDQFIDALNDWLRVPDV
KVGKIKDAVRVLHNSSLLLDDFQDNSPLRRGKPSTHNIFGSAQTVNTATYSIIKAIGQIM
EFSAGESVQEVMNSIMILFQGQAMDLFWTYNGHVPSEEEYYRMIDQKTGQLFSIATSLLL
NAADNEIPRTKIQSCLHRLTRLLGRCFQIRDDYQNLVSADYTKQKGFCEDLDEGKWSLAL
IHMIHKQRSHMALLNVLSTGRKHGGMTLEQKQFVLDIIEEEKSLDYTRSVMMDLHVQLRA
EIGRIEILLDSPNPAMRLLLELLRV
>C9K2Q3|Fusicoccadiene synthase|Alternaria brassicicola|331-697
TQLDWMQNGLPSTVELDGASNTSSSFLSTSTHGSPASGSQTTIESKDGWTADSSGIVSLL
LNCSLPPLSHKVISAPLTYVDSLPSKGTRDMFLDALNHWLHVDEQRASQVKMAIRMLHNA
SLMLDDVQDGSRLRRSKPSAHRVFGVAQTTNSAAFLVNESIKLIRELAGDQGVAAVLEKL
TSLFVGQAQDLHSSRNLSPPSLTEYIQTIDQKTSALFELASRLMCLCSTATVVPNSSLSR
FCILLGRFFQIRDDYQNLTSPEYTKQKGFCDDLDSGTYTLPLVYAISQQSENFLLQNLLS
TRLAEGTLDDDQKRLALDQMQLVKTNEFLRKILDSLYDELRAELQCISSSFASENPQMEL
MLMMLKL
>A1C8C3|Ophiobolin F synthase|Aspergillus clavatus|321-718
LQLLRSEHGLAKYPSRWSQENRTSGLVEGDCHESKPNELKRKRNGVSVDDEMRTNGTNGA
KKPAHVSQPSTDSIVLEDMVQLARTCDLPDLSDTVILQPYRYLTSLPSKGFRDQAIDSIN
KWLKVPPKSVKMIKDVVKMLHSASLMLDDLEDNSPLRRGKPSTHSIYGMAQTVNSATYQY
ITATDITAQLQNSETFHIFVEELQQLHVGQSYDLYWTHNTLCPTIAEYLKMVDMKTGGLF
RMLTRMMIAESPVVDKVPNSDMNLFSCLIGRFFQIRDDYQNLASADYAKAKGFAEDLDEG
KYSFTLIHCIQTLESKPELAGEMMQLRAFLMKRRHEGKLSQEAKQEVLVTMKKTESLQYT
LSVLRELHSELEKEVENLEAKFGEENFTLRVMLELLKV
