# Supplementary material for: CusProSe: a customizable protein annotation software with an application to the prediction of fungal secondary metabolism genes
Source: Sci Rep. 2023 Jan 25;13:1417. doi: 10.1038/s41598-023-27813-y (PMC9876896; doi:10.1038/s41598-023-27813-y)
Supplement: Supplementary file 1 — Supplementary Information. [file 41598_2023_27813_MOESM1_ESM.zip › Supplementary_Information_Oliveira/Data S4/diterpene.fa]

>sp|B2DBF1|PDAC2_PHOAM Copalyl diphosphate synthase OS=Phomopsis amygdali OX=1214568 GN=PaDC2 PE=1 SV=1
MEFDEPLVDEARSLVQRTLQDYDDRYGFGTMSCAAYDTAWVSLVTKTVDGRKQWLFPECF
EFLLETQSDAGGWEIGNSAPIDGILNTAASLLALKRHVQTEQIIQPQHDHKDLAGRAERA
AASLRAQLAALDVSTTEHVGFEIIVPAMLDPLEAEDPSLVFDFPARKPLMKIHDAKMSRF
RPEYLYGKQPMTALHSLEAFIGKIDFDKVRHHRTHGSMMGSPSSTAAYLMHASQWDGDSE
AYLRHVIKHAAGQGTGAVPSAFPSTHFESSWILTTLFRAGFSASHLACDELNKLVEILEG
SFEKEGGAIGYAPGFQADVDDTAKTISTLAVLGRDATPRQMIKVFEANTHFRTYPGERDP
SLTANCNALSALLHQPDAAMYGSQIQKITKFVCDYWWKSDGKIKDKWNTCYLYPSVLLVE
VLVDLVSLLEQGKLPDVLDQELQYRVAITLFQACLRPLLDQDAEGSWNKSIEATAYGILI
LTEARRVCFFDRLSEPLNEAIRRGIAFADSMSGTEAQLNYIWIEKVSYAPALLTKSYLLA
ARWAAKSPLGASVGSSLWTPPREGLDKHVRLFHQAELFRSLPEWELRASMIEAALFTPLL
RAHRLDVFPRQDVGEDKYLDVVPFFWTAANNRDRTYASTLFLYDMCFIAMLNFQLDEFME
ATAGILFRDHMDDLRQLIHDLLAEKTSPKSSGRSSQGTKDADSGIEEDVSMSDSASDSQD
RSPEYDLVFSALSTFTKHVLQHPSIQSASVWDRKLLAREMKAYLLAHIQQAEDSTPLSEL
KDVPQKTDVTRVSTSTTTFFNWVRTTSADHISCPYSFHFVACHLGAALSPKGSNGDCYPS
AGEKFLAAAVCRHLATMCRMYNDLGSAERDSDEGNLNSLDFPEFADSAGNGGIEIQKAAL
LRLAEFERDSYLEAFRRLQDESNRVHGPAGGDEARLSRRRMAILEFFAQQVDLYGQVYVI
RDISARIPKNEVEKKRKLDDAFN
>sp|Q96WT2|ACS_PLEBE Aphidicolan-16-beta-ol synthase OS=Pleospora betae OX=137527 GN=ACS PE=1 SV=1
MVPISTRSEVQDGLIAQARSLITRIVHNSDDVYGFGTLSCTVYDTAWVALVTKHVNGIKH
WLFPESFHYILASQCDDGTWCEDKTAQFDGVLNTIAGLLVLKRYRRDPLQLKVDNRDLDS
RIKLATSALHSLLEEWDVSTTNNVGFEIIVPTMLDLLVQEDPSLSFELKGREALTEIREA
KMNRFQPELLYQGKLMTLTHSLEALLGRIDYDNVARYTVKGSMFASPSSTAAYLMSASTW
DDEAETYLRYTITASTGKGSGGVPGVFPTTYFEYTWILSTLFRAGFQSSELDSPELTAMT
DTLLKAFKAFSGAIGLDSGIEPDVDDSAKIVTTLNMLGKPAHARYLCDNFEVETHFRVYP
RERDPSFSANCNALAAFLHQPDVEVYSSQILKAASYLCERMWNADEKIDDKWNKSHLYSS
FLYTQVMTDLMAITEAGRLDGVFTRELLTRVCVTIFQSCLRAMLKQSHDGSWNQSLEETA
YAILHLTEARRLCFFEQISEPLENSIYRGITFLTTIDKPPMEYLWSDKVSYGSAYLAETY
VLAARRAAESTSVTNLVGSSIWKDNASTKMHKLVGLFHRTPLLKALPKWELQASMIEASI
YQGLLQDARLEVLQRPKVDGGEYLSIIPFTWTSCSNSARTNASASHLWELMALSFFTYQV
DEFMEAVAGPAFKGRMTHLHAIIDEAVHCSQNRERTPGECENTNHVTSELLQAVRFILDN
PTVRKASPYDRNTLLQELRIFLHAHVTQVEDNASFGRERLTGDKALTSYRSQLYRWVHTI
SSDHIAGPFCFYYATCLLGATLTAHPPNDCFPKSSQKYLAAATCRHLSCMCRMYNDIGSW
NRDHREGNLNCLHFPEFSETTSDDAERKASLLTLAQYERKQWCNALQQLEKEMVHGASEP
AAARLAKRRACLIDMFCKVTDLYGQIYVLRDVSSVIKDVVRNGE
>sp|B2DBF0|PADC1_PHOAM Phyllocladan-16-alpha-ol synthase OS=Phomopsis amygdali OX=1214568 GN=PaDC1 PE=1 SV=1
MTIMDIDDHSRLRDLAVSLIRQAAEGYSPKYGYGSMSCAAYDTAWVSLVAKPFNGIKKWL
FPQSFKFLLENQENDGSWGRQTSPVDRILNTAAPLLSLQRHAREPLQLHDVCEDGDLDDR
IHRATLSLQRQLSDWDIASTAHVGFEIIVPALLNLLAAEGLCFSFKAQDELMKVNAAKLK
RFDPEVLLYGKHKTTLLHSLEAFVGIIDFDKVVHHKVGGSFMASPSATAAYLMNASCWDD
EAEDYIKNVLVNGSGRGHGAVPSAYPSSNFEYSWLLSTLLHAGFTAKDIECPELCDVAGM
LENSFIEGQGTIGFARSISSDADDTAKAAFALNKLGYDVSVNEMVKEFEVKNHFQTYPSE
RDASLSANCNTLLALLHQKQVGAYQPQILKCVKFLTRCWWNTDGPIRDKWNQSHLYSTML
MVQALTEFQAILDQKGLPYGLNTVEMARVSICLFQGCLRTMLQQCEDGSWSHSREQTAYA
VLTLGQARRLSTFKHLQSQIDSAIDQAATFIRLHSVDLAQQSLPEFIWTEKVSYTSPLVT
EAYCLAALKVATSLVDNPGIVGESLDLGIPSRQRIDKYIWLFHQTPLFRSLPEWQLRASF
IEGHLFLPIVNEHRLDVFPRKNMDPDDDYIRLIPFTWTATNNRNFTFASPAWLYDMIMVS
VVDYQADEFMEAVAGLTFSEDLSMLVGLIQEVLTPYKTEPASPVTSLIDMSSVQCPRAKL
SNIASGDIEEVRTCLRRFASFFLDHPAVRNAQRDDRATAWREVHNYLVAHVRHTQDNMRL
NLQEQRRWYVSRNMPYFHWVRSNDDIACPITFGFVTCLVPYLVANPTVERAVIGNESESI
VTSSDVSFDSVESKYYADDVCRHITNVTRIYNDCGSVVRDATEKNLNSVNFPEFAVTASG
SEKQALRAMGEYERACCQAAFQRLEEASLQTATTEAERAKRRRRLDVWKVFLDTADPYGQ
IYVVRDFTARSVHVRETGIASTAKDVPLVSSSVPLVGGGPMLVT
>sp|O13284|CPSKS_PHASA Ent-kaur-16-ene synthase OS=Phaeosphaeria sp. (strain L487) OX=65784 PE=2 SV=1
MFAKFDMLEEEARALVRKVGNAVDPIYGFSTTSCQIYDTAWAAMISKEEHGDKVWLFPES
FKYLLEKQGEDGSWERHPRSKTVGVLNTAAACLALLRHVKNPLQLQDIAAQDIELRIQRG
LRSLEEQLIAWDDVLDTNHIGVEMIVPALLDYLQAEDENVDFEFESHSLLMQMYKEKMAR
FSPESLYRARPSSALHNLEALIGKLDFDKVGHHLYNGSMMASPSSTAAFLMHASPWSHEA
EAYLRHVFEAGTGKGSGGFPGTYPTTYFELNWVLSTLMKSGFTLSDLECDELSSIANTIA
EGFECDHGVIGFAPRAVDVDDTAKGLLTLTLLGMDEGVSPAPMIAMFEAKDHFLTFLGER
DPSFTSNCHVLLSLLHRTDLLQYLPQIRKTTTFLCEAWWACDGQIKDKWHLSHLYPTMLM
VQAFAEILLKSAEGEPLHDAFDAATLSRVSICVFQACLRTLLAQSQDGSWHGQPEASCYA
VLTLAESGRLVLLQALQPQIAAAMEKAADVMQAGRWSCSDHDCDWTSKTAYRVDLVAAAY
RLAAMKASSNLTFTVDDNVSKRSNGFQQLVGRTDLFSGVPAWELQASFLESALFVPLLRN
HRLDVFDRDDIKVSKDHYLDMIPFTWVGCNNRSRTYVSTSFLFDMMIISMLGYQIDEFFE
AEAAPAFAQCIGQLHQVVDKVVDEVIDEVVDKVVGKVVGKVVGKVVDERVDSPTHEAIAI
CNIEASLRRFVDHVLHHQHVLHASQQEQDILWRELRAFLHAHVVQMADNSTLAPPGRTFF
DWVRTTAADHVACAYSFAFACCITSATIGQGQSMFATVNELYLVQAAARHMTTMCRMCND
IGSVDRDFIEANINSVHFPEFSTLSLVADKKKALARLAAYEKSCLTHTLDQFENEVLQSP
RVSSAASGDFRTRKVAVVRFFADVTDFYDQLYILRDLSSSLKHVGT
>sp|S0EA85|GA6_GIBF5 Bifunctional ent-kaurene synthase OS=Gibberella fujikuroi (strain CBS 195.34 / IMI 58289 / NRRL A-6831) OX=1279085 GN=CPS/KS PE=1 SV=1
MPGKIENGTPKDLKTGNDFVSAAKSLLDRAFKSHHSYYGLCSTSCQVYDTAWVAMIPKTR
DNVKQWLFPECFHYLLKTQAADGSWGSLPTTQTAGILDTASAVLALLCHAQEPLQILDVS
PDEMGLRIEHGVTSLKRQLAVWNDVEDTNHIGVEFIIPALLSMLEKELDVPSFEFPCRSI
LERMHGEKLGHFDLEQVYGKPSSLLHSLEAFLGKLDFDRLSHHLYHGSMMASPSSTAAYL
IGATKWDDEAEDYLRHVMRNGAGHGNGGISGTFPTTHFECSWIIATLLKGGFTLKQIDGD
GLRGLSTILLEALRDENGVIGFAPRTADVDDTAKALLALSLVNQPVSPDIMIKVFEGKDH
FTTFGSERDPSLTSNLHVLLSLLKQSNLSQYHPQILKTTLFTCRWWWGSDHCVKDKWNLS
HLYPTMLLVEAFTEVLHLIDGGELSSLFDESFKCKIGLSIFQAVLRIILTQDNDGSWRGY
REQTCYAILALVQARHVCFFTHMVDRLQSCVDRGFSWLKSCSFHSQDLTWTSKTAYEVGF
VAEAYKLAALQSASLEVPAATIGHSVTSAVPSSDLEKYMRLVRKTALFSPLDEWGLMASI
IESSFFVPLLQAQRVEIYPRDNIKVDEDKYLSIIPFTWVGCNNRSRTFASNRWLYDMMYL
SLLGYQTDEYMEAVAGPVFGDVSLLHQTIDKVIDNTMGNLARANGTVHSGNGHQHESPNI
GQVEDTLTRFTNSVLNHKDVLNSSSSDQDTLRREFRTFMHAHITQIEDNSRFSKQASSDA
FSSPEQSYFQWVNSTGGSHVACAYSFAFSNCLMSANLLQGKDAFPSGTQKYLISSVMRHA
TNMCRMYNDFGSIARDNAERNVNSIHFPEFTLCNGTSQNLDERKERLLKIATYEQGYLDR
ALEALERQSRDDAGDRAGSKDMRKLKIVKLFCDVTDLYDQLYVIKDLSSSMK
>sp|A0A1U8QHE3|PBCA_EMENI Pimaradiene synthase pbcA OS=Emericella nidulans (strain FGSC A4 / ATCC 38163 / CBS 112.46 / NRRL 194 / M139) OX=227321 GN=pbcA PE=2 SV=1
MTCADVTDLCTQASQLVQQLRTKDGELGFMSAAVYDTAWVSMVQKTTPEGRQWLLPKCFE
YILRTQLEDGSWETYASDVDGILNTAASLLALETHAESRIASTDPPVEEMKERIGRARAA
LSRQLQAWSVKDTVHVGFEIILPALLRLLREKGHEFEFDGRAELDRLNRIKLSKFRPEYL
YSARTTALHSLEAFVGMIDFDKVAHQKVNGSFMFSPSSTAAFLMFSSSWDDECEQYLRLV
LQNGAGGGTGGMPSAYPSKYFEVSWVRGQLARLESKLTELQALTTLLDNGYSTGDLGIED
TDSLGEMLRDALVKGGGIVGFAPSIQADADDTAKSLIAVSLLDKPVSAQGLIDAFEGPMH
FRTYHGERDPSFTANSNVLLALLNTPDAATVSPQIEKAAAFLCDVWWTADSEIGDKWNLS
PYYPSMLMAEAFGKLLQVWSDGGLKSISSQFIRDRVSVCLYQALVRTLQTQNENGSWGSH
SHEETAYAILTIAHACQLPVVNQLWTNVQLAVSRGRKFLQNSAGDKAEYLWVEKVTYSSI
LLSKSYVLAALKVSFERSYPACLANLFIVSKKRVIEFARFHSMLPLFSSMELWKVRAAIV
EGYLLLPQLRDRRLAVFSRTGMEEDKYFEYIPFTWTLCNNRRNTFLSTKTLVEMMVISFL
NYQADEFMEAVVGRLNSSQRSMTRSCIDEIFRDLKDKPELNDAIQAQSGPRNADANGHRI
LPQAKRIKMGSQLPSDVSRVLSAFVHHVMDHPSVKAAAPLEYERVKNELQVFLLSHIEQA
DDNGRFAAQLESTRDDFETARSSFYRWVSSTSSDHTSCPYSFAFYQCLLGFEQASHNAAC
FQTCEEKYVAEAMCRHLAVMCRMYNDYGSLARDRDEKNLNCVNFPEFAQAGPKSDAVRQK
QLFSLAEFERSNMKRGLEVLTEMAAQDRAKMRMLEKVQMFCDVTDVYGQIYALEILRVGC
DLAHDCFMLELPAQWSNST
>sp|A0A2L0VXR0|PS_CLIPA Bifunctional premutilin synthase OS=Clitopilus passeckerianus OX=648682 GN=PS PE=1 SV=1
MGLSEDLHARARTLMQTLESALNTPGSRGIGTANPTIYDTAWVAMVSREIDGKQVFVFPE
TFTYIYEHQEADGSWSGDGSLIDSIVNTLACLVALKMHESNASKPDIPARARAAQNYLDD
ALKRWDIMETERVAYEMIVPCLLKQLDAFGVSFTFPHHDLLYNMYAGKLAKLNWEAIYAK
NSSLLHCMEAFVGVCDFDRMPHLLRDGNFMATPSTTAAYLMKATKWDDRAEDYLRHVIEV
YAPHGRDVVPNLWPMTFFEIVWSLSSLYDNNLEFAQMDPECLDRIALKLREFLVAGKGVL
GFVPGTTHDADMSSKTLMLLQVLNHPYSHDEFVTEFEAPTYFRCYSFERNASVTVNSNCL
MSLLHAPDVNKYESQIVKIATYVADVWWTSAGVVKDKWNVSEWYSSMLSSQALVRLLFEH
GKGNLKSISEELLSRVSIACFTMISRILQSQKPDGSWGCAEETSYALITLANVASLPTCD
LIRDHLYKVIESAKAYLTPIFYARPAAKPEDRVWIDKVTYSVESFRDAYLVSALNVPIPR
FDPSSISTLPAISQTLPKELSKFFGRLDMFKPAPEWRKLTWGIEATLMGPELNRVPSSTF
AKVEKGAAGKWFEFLPYMTIAPSSLEGTPISSQGMLDVLVLIRGLYNTDDYLDMTLIKAT
NEDLDDLKKKIRDLFADPKSFSTLSEVPDDRMPTHIEVIERFAYSLLNHPRAQLASDNDK
GLLRSEIEHYFLAGIAQCEENILLRERGLDKERIGTSHYRWTHVVGADNVAGTIALVFAL
CLLGHQINEERGSRDLVDVFPSPVLKYLFNDCVMHFGTFSRLANDLHSISRDFNEVNLNS
IMFSEFTGPKSGTDTEKAREAALLELTKFERKATDDGFEYLVQQLTPHVGAKRARDYINI
IRVTYLHTALYDDLGRLTRADISNANQEVSKGTNGVKKINGSSTNGTKVTANGSNGIHH
