# Supplementary material for: CusProSe: a customizable protein annotation software with an application to the prediction of fungal secondary metabolism genes
Source: Sci Rep. 2023 Jan 25;13:1417. doi: 10.1038/s41598-023-27813-y (PMC9876896; doi:10.1038/s41598-023-27813-y)
Supplement: Supplementary file 1 — Supplementary Information. [file 41598_2023_27813_MOESM1_ESM.zip › Supplementary_Information_Oliveira/Data S4/trichodiene.fa]

>tr|B8NHE0|B8NHE0_ASPFN Trichodiene synthase OS=Aspergillus flavus (strain ATCC 200026 / FGSC A1120 / NRRL 3357 / JCM 12722 / SRRC 167) OX=332952 GN=AFLA_135450 PE=3 SV=1
MPGKQFPLKEYIAALAKFLDTIEYQDDNFSHEQRVESLRYVYQHTAKHFDQPIEKAAVTV
SPKRLQAVMRTSTLVTVYCWVKCPLDVMVGVSIYFAYIIMLDDSSDTPTTEMKTFCEDLI
KGRPQKHLFWQRMNAHLTNFLRYYDGFCAITIFRSTLDFFQGCWIEQNNFGGFPGSSYFP
HFLRRLNGLGGISSATLFPRSEFDEGTVFEEIVTAIAQIEPQLTLCNDLISFYKEYDSPR
DQINLVSNLAHCNGVSWEIAFEELTRDTILYCEQLVTVFKGKDPKVEATVRAFVHGYVTW
HLCDPRFRMQEVYEQAGQSEADLKFRHFYEQATSIGVIDFKLWASPSRLSSDKRKHEQAF
GDDPQNGKTRVLESIGQANASEAVALAPLA
>sp|P27679|TRI5_GIBPU Trichodiene synthase OS=Gibberella pulicaris OX=5128 GN=TRI5 PE=3 SV=1
MENFPTEYFLNTSVRLLEYIRYRDSNYTREERIENLHYAYNKAAHHFAQPRQQQLLKVDP
KRLQASLQTIVGMVVYSWAKVSKECMADLSIHYTYTLVLDDSSDDPYPAMMNYFNDLQAG
REQAHPWWALVNEHFPNVLRHFGPFCSLNLIRSTLDFFEGCWIEQYNFGGFPGSHDYPQF
LRRMNGLGHCVGASLWPKEQFDERGLFLEITSAIAQMENWMVWVNDLMSFYKEFDDERDQ
ISLVKNYVVSDEITLHEALEKLTQDTLHSSKQMVAVFSEKDPQVMDTIECFMHGYVTWHL
CDHRYRLNEIYEKVKGQKTEDAEKFCKFYEQAANVGAVSPSEWAYPPIAQLANIRTKDVK
DLKDVKDLKEIQKPLLSSIELVE
>sp|Q00909|TRI5_GIBZE Trichodiene synthase OS=Gibberella zeae (strain PH-1 / ATCC MYA-4620 / FGSC 9075 / NRRL 31084) OX=229533 GN=TRI5 PE=3 SV=2
MENFPTEYFLNTSVRLLEYIRYRDSNYTREERIENLHYAYNKAAHHFAQPRQQQMLKVDP
KRLQASLQTIVGMVVYSWAKVSKECMADLSIHYTYTLVLDDSSDDPHPAMLNYFDDLQAG
REQAHPWWALVNEHFPNVLRHFGPFCSLNLIRSTMDFFEGCWIEQYNFGGFPGSDDYPQF
LRRMNGLGHCVGASLWPKDLFDERKHFLEITSAVAQMENWMVWVNDLMSFYKEFDDERDQ
ISLVKNFVTCHEITLDEALEKLTQETLHSSKQMVAVFSDKDPQVMDTIECFMHGYVTWHL
CDARYRLHEIYEKVKDQDTEDAKKFCKFFEQAANVGAVAPSEWAYPQVAQLANVRAKDDV
KEAQKPILSSIELVE
>sp|I1S104|CLM1_GIBZE Longiborneol synthase CLM1 OS=Gibberella zeae (strain PH-1 / ATCC MYA-4620 / FGSC 9075 / NRRL 31084) OX=229533 GN=CLM1 PE=1 SV=1
MLATPTLSNFDKPSLPSSEGGDPALAARLQPLYSRFLTDLDLQPEYRRHESEKLMEEVLK
FAKSTGVPHDLNSHSYQSLMVGYTYADNCLPYHDIEVKVYVAIYTWLATICDDAEALGII
DDVQLFEQRFILGEEQPTVLLRAFADQLKLTYKLYHPLVANLILCSSLNLLTSTSLVARK
GIKEKGDHPSKGGNYFAWYIRERDGVGEAYSWFTFPKRQFPNLDIPIEAIEDMTRFIAYL
NDVLSFYKESLAGETHNYINHTAAYEGVDSDAALHKTAQDTIDCARRIESVLAGKGEYEK
AWRLHASGYLQMHVQRGRYRLIEVGVGDAPDVHEVIKKI
