# Supplementary material for: CusProSe: a customizable protein annotation software with an application to the prediction of fungal secondary metabolism genes
Source: Sci Rep. 2023 Jan 25;13:1417. doi: 10.1038/s41598-023-27813-y (PMC9876896; doi:10.1038/s41598-023-27813-y)
Supplement: Supplementary file 1 — Supplementary Information. [file 41598_2023_27813_MOESM1_ESM.zip › Supplementary_Information_Oliveira/Data S4/squalene.fa]

>sp|A0A3G1DJL2|MFR6_PHOSM Squalene synthase R6 OS=Phoma sp. (strain ATCC 20986 / MF5453) OX=1828523 GN=R6 PE=2 SV=1
MVSARGILYYLSHPQELRPMIQWKVFHGLAHQRDEKNESPDVQACYYYLALTSRSFVAVC
QQLDPELLMPICIFYLVLRGLDTIEDDMTLSTEVKEPLLRNFHTTIYDQSWTFHDSGPDE
KDRELLVHFDCVAREFAKVKDEYKVIITDITKKMGNGMADFVVNGELTGVRKIEDYELYC
HYVAGVVGEGLTRLFVEAKVAEPSLLENPKLIESMGQFLQQTNIIRDVREDHDEVRHFWP
KEVWAKYADDFDQLVSPIPQNRQKALQCSSEMVLMALNRADDCLNYISGVREQSVFNFVA
IPQSMAIATLELCFQNPAIFDKNIKITKGTACQLMMDSTQDMQHVCQAFRRHARRIQKKN
NPKDPHFHDINAACNKIERFIDGRYPNLQDEQAKADTMYLVVLLLGILGVAAAVLMAKR
>sp|A0A1D8PI71|ERG9_CANAL Squalene synthase ERG9 OS=Candida albicans (strain SC5314 / ATCC MYA-2876) OX=237561 GN=ERG9 PE=2 SV=1
MGKFLQLLSHPIELKAVIQLFGFRQPLHPGKRDVNDKELVRCYELLNLTSRSFAAVIEEL
HPELRDAVMIFYLVLRALDTIEDDMTIKSSIKIPLLREFDTKLNTKNWTFDGNGPNEKDR
TVLVEFDKILNVYHRLKPQYQDIIKSITFKMGNGMADYILDEEFNVNGVATVEDYNLYCH
YVAGLVGEGLTNLFVLANFGDKTLTENNFAKADSMGLFLQKTNIIRDYHEDLQDGRSFWP
REIWSKYTENLQDFHKVKTPAKEFAGVSCINELVLNALGHVTDCLDYLSLVKDPSSFSFC
AIPQVMAVATLAEVYNNPKVLHGVVKIRKGTTCRLILESRTLPGVVKIFKEYIQVINHKS
SVRDPNYLKIGIKCGEIEQYCEMIYPNKQALPPSMKSLPENKFTKIVASRESIDLSVQRR
IEQENFNCNVVLFGIGALILSLIYFVLY
>sp|A0A345BJQ0|CLZ20_COCLU Squalene synthase clz20 (Fragment) OS=Cochliobolus lunatus OX=5503 GN=clz20 PE=3 SV=1
MVSTRGVLYYLLRPKELRPILQWKALHGLGHQRDEKNESPDVKACYQYLALTSRSFAAVC
QQLDRELLMPICIFYLILRGLDTIEDDMTLSKEVKEPLLRNFYTTIYDQTWTFNDSGTDE
KDRELLVHFDCVAREFHKIKDEYKIIITDITKQMGNGMADFVVSGDLTGIQKIKDYELYC
HYVAGVVGDGLTRLFVEANVADPSLLKNPRLIESMGQFLQQTNIIRDVREDHDEVRHFWP
KEVWSKYAQDFDHLVSPKPQDRKKALQCSSEMVLMALNRADDCLNYMAGVREQTVFNFVA
IPQSMAIATLELCFQNPAIFDKNIKITKGATCQLMIDSTQDLQHVCQAFRRYARRIKKKN
HPEDPHFHDINAACNKIDRFIDDRYPNLQDEQAKADTMYLAVLVLGVFGVVAAIL
>sp|A0SJQ5|ERG9_GANLU Squalene synthase OS=Ganoderma lucidum OX=5315 GN=SQS PE=2 SV=1
MGATSMLTLLLTHPFEFRVLIQYKLWHEPKRDITQVSEHPTSGWDRPTMRRCWEFLDQTS
RSFSGVIKEVEGDLARVICLFYLVLRGLDTIEDDMTLPDEKKQPILRQFHKLAVKPGWTF
DECGPKEKDRQLLVEWTVVSEELNRLDACYRDIIIDIAEKMQTGMADYAHKAATTNSIYI
GTVDEYNLYCHYVAGLVGEGLTRFWAASGKEAEWLGDQLELTNAMGLMLQKTNIIRDFRE
DAEERRFFWPREIWGRDAYGKAVGRANGFREMHELYERGNEKQALWVQSGMVVDVLGHAT
DSLDYLRLLTKQSIFCFCAIPQTMAMATLSLCFMNYDMFHNHIKIRRAEAASLIMRSTNP
RDVAYIFRDYARKMHARALPEDPSFLRLSVACGKIEQWCERHYPSFVRLQQVSGGGIVFD
PSDARTKVVEAAQARDNELAREKRLAELRDKTGKLERKLRWSQAPSS
>sp|O74165|FDFT_CYBJA Squalene synthase OS=Cyberlindnera jadinii OX=4903 GN=ERG9 PE=3 SV=1
MGKLLQLALHPDELASIVQFKLFRKNENARNPATESAELIRCYELLNLTSRSFAAVIEEL
HPELRNVIMVFYLVLRALDTVEVDMSIENSVKLPVLRQFHEKLDTKDWTFDGNSPNEKDR
CVLVEFDRILGQYHELKPQYQKVIKEITEKMGNGMADYIENENFNSNGLLTIEDYDLYCY
YVAGLVGDGLTQLIVLAKFGNSELSVNKQLFKSMGLFLQKTNIIRDYEEDQVDGRAFWPK
EIWGKYANELSDFMKPENQSQGLWCISELVCNALDHVIDVLQYLALVEEQTSFNFCAIPQ
VMAIATLELVFQNPQVLTQHVKIRKGTTVSLILESRTLEGCARIFRRYLRKIHHKSHPSD
PNYLRLGITIGKIEQFLDGMYPHYVPKGITPQTTSIRTQVVKRLQLDEPMKRDIDEEILK
TRILLLSLGVAVFGVVYGVVRII
>sp|P29704|ERG9_YEAST Squalene synthase ERG9 OS=Saccharomyces cerevisiae (strain ATCC 204508 / S288c) OX=559292 GN=ERG9 PE=1 SV=2
MGKLLQLALHPVEMKAALKLKFCRTPLFSIYDQSTSPYLLHCFELLNLTSRSFAAVIREL
HPELRNCVTLFYLILRALDTIEDDMSIEHDLKIDLLRHFHEKLLLTKWSFDGNAPDVKDR
AVLTDFESILIEFHKLKPEYQEVIKEITEKMGNGMADYILDENYNLNGLQTVHDYDVYCH
YVAGLVGDGLTRLIVIAKFANESLYSNEQLYESMGLFLQKTNIIRDYNEDLVDGRSFWPK
EIWSQYAPQLKDFMKPENEQLGLDCINHLVLNALSHVIDVLTYLAGIHEQSTFQFCAIPQ
VMAIATLALVFNNREVLHGNVKIRKGTTCYLILKSRTLRGCVEIFDYYLRDIKSKLAVQD
PNFLKLNIQISKIEQFMEEMYQDKLPPNVKPNETPIFLKVKERSRYDDELVPTQQEEEYK
FNMVLSIILSVLLGFYYIYTLHRA
>sp|P36596|ERG9_SCHPO Squalene synthase OS=Schizosaccharomyces pombe (strain 972 / ATCC 24843) OX=284812 GN=erg9 PE=1 SV=1
MSLANRIEEIRCLCQYKLWNDLPSYGEDENVPQNIRRCYQLLDMTSRSFAVVIKELPNGI
REAVMIFYLVLRGLDTVEDDMTLPLDKKLPILRDFYKTIEVEGWTFNESGPNEKDRQLLV
EFDVVIKEYLNLSEGYRNVISNITKEMGDGMAYYASLAEKNDGFSVETIEDFNKYCHYVA
GLVGIGLSRLFAQSKLEDPDLAHSQAISNSLGLFLQKVNIIRDYREDFDDNRHFWPREIW
SKYTSSFGDLCLPDNSEKALECLSDMTANALTHATDALVYLSQLKTQEIFNFCAIPQVMA
IATLAAVFRNPDVFQTNVKIRKGQAVQIILHSVNLKNVCDLFLRYTRDIHYKNTPKDPNF
LKISIECGKIEQVSESLFPRRFREMYEKAYVSKLSEQKKGNGTQKAILNDEQKELYRKDL
QKLGISILFVFFIILVCLAVIFYVFNIRIHWSDFKELNLF
>sp|Q4WAG4|ERG9_ASPFU Squalene synthase erg9 OS=Neosartorya fumigata (strain ATCC MYA-4609 / Af293 / CBS 101355 / FGSC A1100) OX=330879 GN=erg9 PE=3 SV=1
MGVAANAFYYIFHPSELRSILQWKIWHNPVHERDESNESETAKTCFKFLDLTSRSFSAVI
KELHPELLLPMCIFYLTLRGLDTIEDDTSIPLETKEPLLRGFKDVLEQDGWNFTGNRPEE
KDRELLVQFHNVITEFKRLKPAYKAVIKDITEKMGNGMADYCRKAALDDASVKTVEEYDL
YCWYVAGLVGEGSTRLFVEAEFGNPALLKRTELYKSMGLFLQKTNIIRDVREDFDDGRQF
WPKEIWSKHVTNFEDLFKPENREAALNCSSEMVLNALRHAEECLFYLAGLREQSVFNFCA
IPQSMAIATLSLCFRNPAIFERNIKIKKGEACQLMMESTQNLRILYEAFRRYAREIHKKN
TPKDPNFLEIGIACAKIEKFIETIFPSQSAEEANRRVLGQKSEAEQEKARLEAETRKDVL
FMMALMGVIVVFVSIVMIGFAWYFGARFDLAWQELRKGNFRPPKHLRDREL
>sp|Q752X9|FDFT_ASHGO Squalene synthase OS=Ashbya gossypii (strain ATCC 10895 / CBS 109.51 / FGSC 9923 / NRRL Y-1056) OX=284811 GN=ERG9 PE=3 SV=1
MGKVVQLFTHPLELKAALKLKFLREPLYPADDTQGSAELKRCYQLLQRTSRSFAAVIMEL
HPELRNAVMLFYLILRALDTVEDDMTISPKVKVPLLREFDQKLKLDTWSFDGNAKTEKDR
DVLVEFSTILAEFHKLKPEYQQVIADITHKMGNGMADYILDEKFNLSGLETIQDYDRYCH
YVAGLVGDGLTHLIMLAKFSSPGLYYDSPDLYESMGLFLQKTNIIRDYAEDLADGRSFWP
KEIWSHYADDLASFSKPENATAGVYCINHLVLNALGHVQHVLTYLASLREQSSFQFCAIP
QVMAIATLALVFGNERVLQTSVKIRKGTTCYLILKSRTFQGCVEIFEHYLRDIRKRLTVA
DPNYLKLNIEIAKLDKFIEEMYQDKLPVGAKPQETEIYKKVRERSAYDLEVLPREQEEEF
KFNVLLSILFTVFGALYWYAK
>sp|Q92459|FDFT_USTMA Squalene synthase OS=Ustilago maydis (strain 521 / FGSC 9021) OX=237631 GN=ERG9 PE=3 SV=2
MGLLSYILLGFTHPSELRAMIGYKVWRDPLNDIKANPQASGWDRQRMRDCWGFLDLTSRS
FAAVIKELKGELSRVICLFYLVLRALDTVEDDMTIPAQRKIPLLVNFYKYLEQPGWNFTE
SGPNEKDRQLLVEFDKVIAEYQLLDVGYKTVISDITAKMGAGMASYIELSAKGPLKVAMW
KHFDLYCHFVAGLVGEGLSRLFSESKLERPWLGHQLELSNHMGLFLQKTNIIRDYAEDCE
EGRYFWPQQCWGDDFAKFESQPDVAKGIIEIKPGHFRPADNELGQRSMYVLSSMLLDAMS
HATHALDYLALLKEQSVFNFCAIPQVMAIATLELMFNNPDVFKKNVKIRKGVAVGLILRA
VNPRDVAYTFLHYSRKMHARLSPADPNFTRWSVELARIEQWCETYYPSFIAAASEGKPTD
IRANALRSWSESRRTQALILKQAKLNGSDASTLDAKSVLEAAQNSALDPRDLMTEDERAA
QDKRDRDQMVKFFLIILVGMVTFMGIVALITWEIVWWWTMDTPDPLSVYVKHAYYLVKTQ
GWSTVKEVLRTTRLSFEHVWKHGLTSPPKLEL
>sp|Q9HGZ6|FDFT_CANGA Squalene synthase OS=Candida glabrata (strain ATCC 2001 / CBS 138 / JCM 3761 / NBRC 0622 / NRRL Y-65) OX=284593 GN=ERG9 PE=3 SV=2
MGKVLDLALHPLELRAALKLKFIRQPLFSTNDTRATPQLERCYELLNLTSRSFAAVIMEL
HPELRNVIMVFYLILRALDTVEDDMTIDPQLKVKVLREFDSKLDTTDWSFDGNDLKEKDR
VVLTEFPCILGEYHKLKPEYQKVIKRITGLMGNGMADYILDENFNLNGVQTVKDYDKYCH
YVAGLVGDGLTELIVLAGFGSDDLYHGKNSFQLYESMGLFLQKTNIIRDYAEDLDDGRSF
WPKEIWSEYATKLTDFRDPKNTQKGVDCINHLVLNALTHVIDVLTYLSSIHEQSSFQFCA
IPQVMAIATLAKVFNNPEVLRKNVKIRKGTTCDLILNSRTLKGCVDIFQYYLRDMKQRLP
VEDPNYLKFNIQVAKIEQFIEEMFQDNLPAGVEPRETMIYLKVQERLKWDTQVIPRVQEE
DYKFNMALSVVFCVLLSFYFFTK
>sp|Q9Y753|FDFT_YARLI Squalene synthase OS=Yarrowia lipolytica (strain CLIB 122 / E 150) OX=284591 GN=SQS1 PE=3 SV=1
MGKLIELLLHPSELSAAIHYKLWRQPLHPRDLSKESTELRRCYELLDVCSRSFAAVIREL
HPEVRDAVMLFYLILRALDTIEDDMTLSRDIKIPILRDFTKCMKTPGWKFTDSDPNERDR
VVLQEFPVVMTEFNKLKPKYQEVIYDITDRMGNGMADYVIDDDFNNNGVDTIAAYDLYCH
HVAGIVGEGLTRITILAGFGTDVLHENPRLQESMGLFLQKVNIIRDYREDIDVNRAFWPR
EIWHKYAEEMRDFKDPKYSKKALHCTSDLVANALGHATDCLDYLDNVTDPSTFTFCAIPQ
VMAIATLDLVYRNPDVFQKNVKLRKGTTVSLILEASNVSGVCDIFTRYARKVYKKSDPND
PNYFRVSVLCGKIEQHAALIKRQRGPPAKTIAQLEGERKEMALSLIVCLAVIFSMSGLMA
YIAYVSGFRWSPREIFDSKMFPLRD
